# Supplementary material for: Insertional Mutagenesis and Deep Profiling Reveals Gene Hierarchies and a Myc/p53-Dependent Bottleneck in Lymphomagenesis
Source: PLoS Genet. 2014 Feb 27;10(2):e1004167. doi: 10.1371/journal.pgen.1004167 (PMC3937229; doi:10.1371/journal.pgen.1004167)
Supplement: Table S1 — Master list of all CISs showing CIS chromosomal location and peak height, plus associated genes. Also shown is the number of insertions in each CIS. (XLSX) [file pgen.1004167.s008.xlsx]

## Sheet: Sept2012 original
CIS_id	CIS	associated_external_gene_id	chromosome	peak_location	peak_height	start	end	width	n_insertions	p_value_raw_by_chr	scale	p_value_adjusted_by_chr	p_value_adjusted_across_genome	approximate_p_value_adjusted_across_genome
CIS11:99028051_15k	chr11:99028051	Ccr7	chr11	99028051	88.8056	98968159	99068953	100795	113	0	15000	0	0	0
CIS17:47667066_15k	chr17:47667066	Ccnd3	chr17	47667066	86.2415	47591557	47706273	114717	103	0	15000	0	0	0
CIS12:86971018_15k	chr12:86971018	Jdp2	chr12	86971018	81.4098	86855155	87008673	153519	125	0	15000	0	0	0
CIS7:152127213_15k	chr7:152127213	Ccnd1	chr7	152127213	79.351	152089075	152178552	89478	83	0	15000	0	0	0
CISX:7443844_15k	chrX:7443844	Hdac6|Pim2	chrX	7443844	74.4907	7400064	7554000	153937	94	0	15000	0	0	0
CIS2:117236249_15k	chr2:117236249	Rasgrp1	chr2	117236249	73.4211	117136040	117280459	144420	127	0	15000	0	0	0
CIS11:68243397_15k	chr11:68243397	Pik3r5	chr11	68243397	63.5924	68206877	68282838	75962	69	0	15000	0	0	0
CIS14:49335156_15k	chr14:49335156	Otx2	chr14	49335156	61.6152	49266475	49373618	107144	77	0	15000	0	0	0
CIS14:26262393_15k	chr14:26262393	Zmiz1	chr14	26262393	51.9856	26179975	26362667	182693	83	0	15000	0	0	0
CIS10:20956287_15k	chr10:20956287	Hbs1l	chr10	20956287	47.9694	20893420	20992838	99419	62	0	15000	0	0	0
CIS10:20795465_15k	chr10:20795465	Ahi1	chr10	20795465	41.5189	20703357	20859794	156438	87	0	15000	0	0	0
CIS7:121304634_15k	chr7:121304634	Rras2	chr7	121304634	38.5973	121257696	121348639	90944	52	0	15000	0	0	0
CIS4:149076457_15k	chr4:149076457	Pik3cd	chr4	149076457	32.7446	149017447	149112439	94993	40	0	15000	0	0	0
CIS16:32521283_15k	chr16:32521283	Zdhhc19	chr16	32521283	31.8719	32485477	32554225	68749	34	0	15000	0	0	0
CIS17:29629117_15k	chr17:29629117	Pim1	chr17	29629117	30.411	29595719	29661063	65345	32	0	15000	0	0	0
CIS8:10145270_15k	chr8:10145270	Myo16	chr8	10145270	29.2285	10108837	10175873	67037	31	0	15000	0	0	0
CIS11:87563784_15k	chr11:87563784	Bzrap1	chr11	87563784	28.484	87525804	87593000	67197	33	0	15000	0	0	0
CIS9:44307708_15k	chr9:44307708	Bcl9l	chr9	44307708	26.8043	44269727	44359755	90029	41	0	15000	0	0	0
CIS9:32422678_15k	chr9:32422678	Ets1	chr9	32422678	24.7017	32391731	32455031	63301	27	0	15000	0	0	0
CIS15:97557099_15k	chr15:97557099	Endou	chr15	97557099	24.1502	97525190	97587557	62368	26	0	15000	0	0	0
CIS2:30512393_15k	chr2:30512393	Cstad	chr2	30512393	23.6607	30379763	30568393	188631	63	0	15000	0	0	0
CIS11:52136745_15k	chr11:52136745	Vdac1	chr11	52136745	23.5743	52092921	52174725	81805	37	0	15000	0	0	0
CIS4:133673393_15k	chr4:133673393	Ubxn11	chr4	133673393	22.8019	133633094	133702179	69086	26	0	15000	0	0	0
CIS5:65014398_15k	chr5:65014398	Klf3	chr5	65014398	22.0025	64977825	65097784	119960	36	0	15000	0	0	0
CIS9:123671123_15k	chr9:123671123	Ccr9	chr9	123671123	21.9045	123638769	123725983	87215	29	0	15000	0	0	0
CIS2:152605741_15k	chr2:152605741	Bcl2l1	chr2	152605741	21.4557	152573321	152645530	72210	28	0	15000	0	0	0
CIS11:119706972_15k	chr11:119706972	Rptor	chr11	119706972	20.319	119673374	119736187	62814	25	0	15000	0	0	0
CIS8:118035717_15k	chr8:118035717	CIS8:118035717_15k	chr8	118035717	20.0297	118003656	118063406	59751	21	0	15000	0	0	0
CIS14:122402342_15k	chr14:122402342	Ubac2	chr14	122402342	19.832	122314430	122433936	119507	35	0	15000	0	0	0
CIS7:147386406_15k	chr7:147386406	Olfr524	chr7	147386406	19.2927	147355602	147417209	61608	22	0	15000	0	0	0
CIS11:98351706_15k	chr11:98351706	Ikzf3	chr11	98351706	19.2534	98307883	98392608	84726	31	0	15000	0	0	0
CIS17:28650403_15k	chr17:28650403	Fkbp5	chr17	28650403	19.1721	28608293	28679445	71153	25	0	15000	0	0	0
CIS12:114107415_15k	chr12:114107415	Gpr132	chr12	114107415	18.9902	114077001	114133484	56484	20	0	15000	0	0	0
CIS16:91451064_15k	chr16:91451064	Il10rb	chr16	91451064	18.5279	91419555	91482574	63020	21	0	15000	0	0	0
CIS8:124992913_15k	chr8:124992913	Rnf166	chr8	124992913	18.2916	124962309	125019144	56836	19	0	15000	0	0	0
CIS4:129249078_15k	chr4:129249078	Lck	chr4	129249078	18.2505	129215975	129289378	73404	24	0	15000	0	0	0
CIS14:26119536_15k	chr14:26119536	Gm17716	chr14	26119536	17.5564	26083821	26148382	64562	20	0	15000	0	0	0
CIS13:73837697_15k	chr13:73837697	5430425J12Rik|Slc6a19	chr13	73837697	17.248	73801827	73893655	91829	27	0	15000	0	0	0
CIS18:5352692_15k	chr18:5352692	Zfp438	chr18	5352692	16.6003	5321097	5381415	60319	18	0	15000	0	0	0
CIS9:110808451_15k	chr9:110808451	Als2cl	chr9	110808451	16.401	110781724	110833771	52048	17	0	15000	0	0	0
CIS11:97857960_15k	chr11:97857960	Arl5c	chr11	97857960	16.1458	97822901	97885715	62815	22	0	15000	0	0	0
CIS4:63062823_15k	chr4:63062823	Akna	chr4	63062823	15.9545	63031159	63090169	59011	19	0	15000	0	0	0
CIS5:150237632_15k	chr5:150237632	6330406I15Rik	chr5	150237632	15.8769	150206911	150263964	57054	17	0	15000	0	0	0
CIS7:107052877_15k	chr7:107052877	Xrra1	chr7	107052877	15.8759	107017673	107085148	67476	21	0	15000	0	0	0
CIS5:140687761_15k	chr5:140687761	Mad1l1	chr5	140687761	15.8302	140659966	140718482	58517	18	0	15000	0	0	0
CIS11:75353054_15k	chr11:75353054	Slc43a2	chr11	75353054	15.6328	75326760	75380809	54050	18	0	15000	0	0	0
CIS5:149782667_15k	chr5:149782667	Gm15406|Katnal1	chr5	149782667	15.6236	149751946	149833869	81924	22	0	15000	0	0	0
CIS9:21786779_15k	chr9:21786779	Rgl3	chr9	21786779	15.487	21757239	21810692	53454	17	0	15000	0	0	0
CIS3:130642667_15k	chr3:130642667	Lef1	chr3	130642667	15.3253	130586726	130737767	151042	33	0	15000	0	0	0
CIS2:31915325_15k	chr2:31915325	Fam78a	chr2	31915325	15.109	31879957	31946272	66316	20	0	15000	0	0	0
CIS1:59228680_15k	chr1:59228680	Als2	chr1	59228680	15.0923	59193848	59256255	62408	18	0	15000	0	0	0
CIS12:56486200_15k	chr12:56486200	Psma6	chr12	56486200	14.876	56454338	56513717	59380	17	0	15000	0	0	0
CIS12:108376576_15k	chr12:108376576	Gm5187	chr12	108376576	14.7851	108340369	108409887	69519	21	0	15000	0	0	0
CIS4:132645755_15k	chr4:132645755	Gm10151	chr4	132645755	14.559	132618409	132671661	53253	16	0	15000	0	0	0
CIS5:111665107_15k	chr5:111665107	Ttc28	chr5	111665107	14.5223	111635849	111688514	52666	15	0	15000	0	0	0
CIS2:158549042_15k	chr2:158549042	Ppp1r16b	chr2	158549042	14.4268	158521042	158575568	54527	16	0	15000	0	0	0
CIS7:152276830_15k	chr7:152276830	CIS7:152276830_15k	chr7	152276830	14.3718	152248960	152301766	52807	15	0	15000	0	0	0
CIS9:72240130_15k	chr9:72240130	BC065403	chr9	72240130	14.2471	72210590	72265450	54861	16	0	15000	0	0	0
CISX:50102628_15k	chrX:50102628	Kis2	chrX	50102628	13.9995	50072971	50129461	56491	15	0	15000	0	0	0
CIS8:125227539_15k	chr8:125227539	Acsf3|Cbfa2t3	chr8	125227539	13.9995	125194021	125298947	104927	23	0	15000	0	0	0
CIS7:80748147_15k	chr7:80748147	Chd2	chr7	80748147	13.9597	80718811	80774550	55740	16	0	15000	0	0	0
CIS11:117173965_15k	chr11:117173965	40057	chr11	117173965	13.935	117138906	117209024	70119	21	0	15000	0	0	0
CIS15:74742265_15k	chr15:74742265	2010109I03Rik	chr15	74742265	13.9099	74713257	74779976	66720	19	0	15000	0	0	0
CIS4:135732988_15k	chr4:135732988	E2f2	chr4	135732988	13.8543	135705642	135756016	50375	14	0	15000	0	0	0
CIS1:167640418_15k	chr1:167640418	Rcsd1	chr1	167640418	13.4092	167612843	167665091	52249	15	0	15000	0	0	0
CIS14:79671644_15k	chr14:79671644	1190002H23Rik	chr14	79671644	13.3085	79635930	79707358	71429	19	0	15000	0	0	0
CIS1:135962578_15k	chr1:135962578	Btg2	chr1	135962578	13.2015	135935003	135987250	52248	14	0	15000	0	0	0
CIS14:32377767_15k	chr14:32377767	Colq|Hacl1	chr14	32377767	13.0864	32343426	32406613	63188	17	0	15000	0	0	0
CIS16:10822749_15k	chr16:10822749	Gm17410	chr16	10822749	13.0165	10786943	10852826	65884	17	0	15000	0	0	0
CIS6:71305333_15k	chr6:71305333	Cd8b1	chr6	71305333	12.825	71254477	71340206	85730	22	0	15000	0	0	0
CIS1:138149709_15k	chr1:138149709	Gpr25	chr1	138149709	12.8208	138120682	138174381	53700	14	0	15000	0	0	0
CIS6:41502297_15k	chr6:41502297	Trbc2	chr6	41502297	12.7532	41476142	41524092	47951	13	0	15000	0	0	0
CIS11:115318763_15k	chr11:115318763	Kctd2|Slc16a5	chr11	115318763	12.7412	115258871	115345058	86188	25	0	15000	0	0	0
CIS7:25240223_15k	chr7:25240223	Plaur	chr7	25240223	12.635	25215287	25262226	46940	13	0	15000	0	0	0
CIS6:128339548_15k	chr6:128339548	4933413G19Rik	chr6	128339548	12.6091	128310488	128367156	56669	15	0	15000	0	0	0
CIS14:79920270_15k	chr14:79920270	Elf1	chr14	79920270	12.4834	79895545	79944995	49451	13	0	15000	0	0	0
CIS6:125187933_15k	chr6:125187933	Vamp1	chr6	125187933	12.4786	125161778	125209728	47951	13	0	15000	0	0	0
CIS5:108138033_15k	chr5:108138033	Gfi1	chr5	108138033	12.3701	108107312	108183383	76072	21	0	15000	0	0	0
CIS15:81859391_15k	chr15:81859391	Pppde2|Xrcc6	chr15	81859391	12.1154	81833284	81882597	49314	13	0	15000	0	0	0
CIS18:56608441_15k	chr18:56608441	Gramd3	chr18	56608441	12.1016	56575410	56641472	66063	16	0	15000	0	0	0
CIS12:17738952_15k	chr12:17738952	Hpcal1	chr12	17738952	12.0665	17711435	17762125	50691	13	0	15000	0	0	0
CIS7:87567457_15k	chr7:87567457	Gm15544	chr7	87567457	11.948	87539588	87605595	66008	17	0	15000	0	0	0
CIS9:44047472_15k	chr9:44047472	Ccdc153	chr9	44047472	11.9006	44023558	44068572	45015	12	0	15000	0	0	0
CIS2:165777381_15k	chr2:165777381	Gm11462	chr2	165777381	11.8797	165750855	165799486	48632	13	0	15000	0	0	0
CIS2:163907297_15k	chr2:163907297	Stk4	chr2	163907297	11.8515	163883718	163927928	44211	12	0	15000	0	0	0
CIS5:150171801_15k	chr5:150171801	6330406I15Rik	chr5	150171801	11.8143	150139617	150196670	57054	15	0	15000	0	0	0
CIS14:73517808_15k	chr14:73517808	Rcbtb2	chr14	73517808	11.8054	73488962	73543907	54946	14	0	15000	0	0	0
CIS16:10689550_15k	chr16:10689550	Clec16a	chr16	10689550	11.7523	10648015	10723924	75910	19	0	15000	0	0	0
CIS17:80551257_15k	chr17:80551257	Galm	chr17	80551257	11.7197	80513502	80581751	68250	18	0	15000	0	0	0
CIS5:141072506_15k	chr5:141072506	Lfng	chr5	141072506	11.6888	141033008	141098839	65832	16	0	15000	0	0	0
CIS2:172215834_15k	chr2:172215834	Cass4	chr2	172215834	11.5829	172190782	172239413	48632	14	0	15000	0	0	0
CIS7:29166937_15k	chr7:29166937	Zfp36	chr7	29166937	11.5236	29142001	29187473	45473	12	0	15000	0	0	0
CIS15:6542882_15k	chr15:6542882	Fyb	chr15	6542882	11.4557	6515325	6567539	52215	13	0	15000	0	0	0
CIS11:118329448_15k	chr11:118329448	Engase	chr11	118329448	11.3879	118306076	118348438	42363	12	0	15000	0	0	0
CIS9:43836470_15k	chr9:43836470	Thy1	chr9	43836470	11.2401	43808337	43863197	54861	14	0	15000	0	0	0
CIS10:19298352_15k	chr10:19298352	Ifngr1	chr10	19298352	11.1568	19266188	19324669	58482	17	0	15000	0	0	0
CIS5:114283714_15k	chr5:114283714	Selplg	chr5	114283714	11.0602	114260308	114307121	46814	12	0	15000	0	0	0
CIS6:127101569_15k	chr6:127101569	9330179D12Rik	chr6	127101569	10.9639	127078321	127123364	45044	11	0	15000	0	0	0
CIS17:15815317_15k	chr17:15815317	Chd1	chr17	15815317	10.9421	15793536	15835647	42112	11	0	15000	0	0	0
CIS9:63354140_15k	chr9:63354140	Iqch	chr9	63354140	10.9029	63330226	63373833	43608	11	0	15000	0	0	0
CIS3:101084729_15k	chr3:101084729	Cd2|Tpt1-ps1	chr3	101084729	10.87	101018998	101114098	95101	22	0	15000	0	0	0
CIS6:127421235_15k	chr6:127421235	Parp11	chr6	127421235	10.8474	127392174	127443030	50857	13	0	15000	0	0	0
CIS4:135648071_15k	chr4:135648071	Gm13009|Rpl11	chr4	135648071	10.8047	135587622	135673978	86357	18	0	15000	0	0	0
CIS7:132634458_15k	chr7:132634458	Nsmce1	chr7	132634458	10.7779	132612456	132654994	42539	11	0	15000	0	0	0
CIS11:51767165_15k	chr11:51767165	Gm16953	chr11	51767165	10.6366	51743792	51789077	45286	13	0	15000	0	0	0
CIS12:8850866_15k	chr12:8850866	9930038B18Rik	chr12	8850866	10.5341	8823349	8874039	50691	12	0	15000	0	0	0
CIS1:88403003_15k	chr1:88403003	Ptma	chr1	88403003	10.522	88373977	88430578	56602	13	0	15000	0	0	0
CIS3:95827653_15k	chr3:95827653	Vps45	chr3	95827653	10.4423	95781502	95854225	72724	15	0	15000	0	0	0
CIS13:34205268_15k	chr13:34205268	Tubb2b	chr13	34205268	10.3655	34165093	34236834	71742	16	0	15000	0	0	0
CIS10:59368037_15k	chr10:59368037	Dnajb12	chr10	59368037	10.3139	59344645	59389967	45323	11	0	15000	0	0	0
CIS9:57495322_15k	chr9:57495322	Csk	chr9	57495322	10.3068	57470002	57516422	46421	13	0	15000	0	0	0
CIS4:11076402_15k	chr4:11076402	Gm11830	chr4	11076402	10.2887	11050495	11099430	48936	12	0	15000	0	0	0
CIS1:157002283_15k	chr1:157002283	Stx6	chr1	157002283	10.261	156977611	157028407	50797	13	0	15000	0	0	0
CIS15:97671681_15k	chr15:97671681	Hdac7|Vdr	chr15	97671681	10.1591	97647024	97739850	92827	18	0	15000	0	0	0
CIS6:142865459_15k	chr6:142865459	St8sia1	chr6	142865459	10.0726	142840757	142894519	53763	13	0	15000	0	0	0
CIS15:80369828_15k	chr15:80369828	Enthd1	chr15	80369828	9.95657	80332117	80410439	78323	17	0	15000	0	0	0
CIS6:145252782_15k	chr6:145252782	Gm15707	chr6	145252782	9.9172	145226628	145299279	72652	15	0	15000	0	0	0
CIS13:118002703_15k	chr13:118002703	Gm17509	chr13	118002703	9.84396	117979746	118024225	44480	10	0	15000	0	0	0
CIS18:50177417_15k	chr18:50177417	Tnfaip8	chr18	50177417	9.76864	50150131	50201831	51701	11	0	15000	0	0	0
CIS13:91678173_15k	chr13:91678173	Ssbp2	chr13	91678173	9.74752	91649477	91699695	50219	11	0	15000	0	0	0
CIS3:94177388_15k	chr3:94177388	Rorc	chr3	94177388	9.7183	94128439	94203960	75522	17	0	15000	0	0	0
CIS13:113217599_15k	chr13:113217599	Ankrd55	chr13	113217599	9.70235	113193207	113259208	66002	13	0	15000	0	0	0
CIS8:129367755_15k	chr8:129367755	Tomm20	chr8	129367755	9.69245	129340067	129391072	51006	11	0	15000	0	0	0
CIS5:106073868_15k	chr5:106073868	Lrrc8c	chr5	106073868	9.67684	106051925	106094349	42425	10	0	15000	0	0	0
CIS8:129187049_15k	chr8:129187049	Irf2bp2	chr8	129187049	9.66065	129156446	129207451	51006	10	0	15000	0	0	0
CIS5:66311998_15k	chr5:66311998	Chrna9	chr5	66311998	9.64081	66285666	66333942	48277	11	0	15000	0	0	0
CIS12:88167296_15k	chr12:88167296	6430527G18Rik	chr12	88167296	9.62798	88138330	88191916	53587	12	0	15000	0	0	0
CIS1:121183843_15k	chr1:121183843	CIS1:121183843_15k	chr1	121183843	9.55113	121159170	121205612	46443	10	0	15000	0	0	0
CIS17:56584395_15k	chr17:56584395	Ptprs	chr17	56584395	9.52325	56562613	56604724	42112	10	0	15000	0	0	0
CIS2:103520826_15k	chr2:103520826	Abtb2	chr2	103520826	9.43929	103497247	103539984	42738	11	0	15000	0	0	0
CIS5:124527004_15k	chr5:124527004	Abcb9	chr5	124527004	9.3808	124486043	124546022	59980	13	0	15000	0	0	0
CIS11:46203022_15k	chr11:46203022	Itk	chr11	46203022	9.34909	46181110	46224934	43825	12	0	15000	0	0	0
CIS2:153159840_15k	chr2:153159840	Kif3b	chr2	153159840	9.32658	153136262	153177524	41263	10	0	15000	0	0	0
CIS15:66643217_15k	chr15:66643217	Sla|Tg	chr15	66643217	9.30587	66614209	66670775	56567	13	0	15000	0	0	0
CIS4:106511496_15k	chr4:106511496	Acot11	chr4	106511496	9.27951	106485589	106531646	46058	11	0	15000	0	0	0
CIS10:128181108_15k	chr10:128181108	Dgka	chr10	128181108	9.25399	128131399	128201576	70178	14	0	15000	0	0	0
CIS3:106888630_15k	chr3:106888630	A930002I21Rik	chr3	106888630	9.16651	106863456	106911006	47551	10	0	15000	0	0	0
CIS6:120882614_15k	chr6:120882614	Mical3	chr6	120882614	9.15094	120860818	120904409	43592	10	0	15000	0	0	0
CIS6:124847924_15k	chr6:124847924	Lag3	chr6	124847924	9.06724	124804333	124874079	69747	15	0	15000	0	0	0
CIS16:20458903_15k	chr16:20458903	RP24-106J5.3	chr16	20458903	9.05151	20431691	20478955	47265	10	0	15000	0	0	0
CIS9:57807605_15k	chr9:57807605	Sema7a	chr9	57807605	9.03173	57785098	57828705	43608	10	0	15000	0	0	0
CIS2:172998351_15k	chr2:172998351	Pck1	chr2	172998351	8.98352	172977720	173016035	38316	10	0	15000	0	0	0
CIS2:101394324_15k	chr2:101394324	B230118H07Rik	chr2	101394324	8.96883	101372219	101419376	47158	11	0	15000	0	0	0
CIS2:155505919_15k	chr2:155505919	Trpc4ap	chr2	155505919	8.94542	155485287	155523603	38317	9	0	15000	0	0	0
CIS1:183159324_15k	chr1:183159324	A430110L20Rik	chr1	183159324	8.942	183136103	183179642	43540	9	0	15000	0	0	0
CIS5:108477428_15k	chr5:108477428	Mtf2	chr5	108477428	8.90673	108456947	108496446	39500	9	0	15000	0	0	0
CIS11:53878004_15k	chr11:53878004	Pdlim4	chr11	53878004	8.86452	53859014	53894073	35060	9	0	15000	0	0	0
CIS9:32726521_15k	chr9:32726521	CIS9:32726521_15k	chr9	32726521	8.82249	32702607	32746214	43608	10	0	15000	0	0	0
CIS4:140504167_15k	chr4:140504167	Padi2	chr4	140504167	8.78467	140482578	140522878	40301	9	0	15000	0	0	0
CIS7:71245998_15k	chr7:71245998	Trpm1	chr7	71245998	8.77468	71222529	71309072	86544	17	0	15000	0	0	0
CIS14:61332389_15k	chr14:61332389	Spata13	chr14	61332389	8.67134	61306290	61363982	57693	12	0	15000	0	0	0
CIS10:42585466_15k	chr10:42585466	Scml4	chr10	42585466	8.66367	42559150	42629327	70178	15	0	15000	0	0	0
CIS4:144614721_15k	chr4:144614721	Vps13d	chr4	144614721	8.62218	144593132	144633432	40301	9	0	15000	0	0	0
CIS15:96477999_15k	chr15:96477999	Slc38a1	chr15	96477999	8.61568	96456243	96499755	43513	9	0	15000	0	0	0
CIS4:57743282_15k	chr4:57743282	Akap2|Gm20459	chr4	57743282	8.56064	57720254	57761993	41740	9	0	15000	0	0	0
CIS7:16788327_15k	chr7:16788327	Dhx34	chr7	16788327	8.52564	16766325	16807396	41072	10	0	15000	0	0	0
CIS11:79430115_15k	chr11:79430115	Gm11202|Rab11fip4	chr11	79430115	8.50705	79411124	79446183	35060	9	0	15000	0	0	0
CIS2:3656278_15k	chr2:3656278	Fam107b	chr2	3656278	8.48693	3622384	3681330	58947	13	0	15000	0	0	0
CIS3:95478021_15k	chr3:95478021	Adamtsl4	chr3	95478021	8.46722	95452847	95501796	48950	10	0	15000	0	0	0
CIS11:118103026_15k	chr11:118103026	Cyth1	chr11	118103026	8.45684	118084036	118119095	35060	9	0	15000	0	0	0
CIS15:96540367_15k	chr15:96540367	Slc38a2	chr15	96540367	8.43446	96515710	96559222	43513	9	0	15000	0	0	0
CIS11:11607171_15k	chr11:11607171	Ikzf1	chr11	11607171	8.38268	11577955	11633465	55511	13	0	15000	0	0	0
CIS2:166480320_15k	chr2:166480320	Prex1	chr2	166480320	8.38202	166443479	166508320	64842	15	0	15000	0	0	0
CIS5:137099245_15k	chr5:137099245	4731417B20Rik	chr5	137099245	8.37092	137077301	137118263	40963	9	0	15000	0	0	0
CIS14:17005540_15k	chr14:17005540	Oxsm	chr14	17005540	8.33645	16982188	17024771	42584	9	0	15000	0	0	0
CIS15:73564538_15k	chr15:73564538	Ptp4a3	chr15	73564538	8.33233	73541332	73583394	42063	9	0	15000	0	0	0
CISX:45493005_15k	chrX:45493005	Xpnpep2	chrX	45493005	8.32807	45466172	45514189	48018	9	0	15000	0	0	0
CIS1:140068346_15k	chr1:140068346	Ptprc	chr1	140068346	8.32736	140027709	140098824	71116	14	0	15000	0	0	0
CISX:156128195_15k	chrX:156128195	Sh3kbp1	chrX	156128195	8.32259	156092888	156162089	69202	13	0	15000	0	0	0
CIS8:13994024_15k	chr8:13994024	2610019F03Rik	chr8	13994024	8.30165	13970707	14014426	43720	9	0	15000	0	0	0
CIS2:165709592_15k	chr2:165709592	Zmynd8	chr2	165709592	8.29147	165684540	165730224	45685	10	0	15000	0	0	0
CIS2:26366967_15k	chr2:26366967	Gm13358|Notch1	chr2	26366967	8.28676	26341915	26418545	76631	15	0	15000	0	0	0
CIS16:49781285_15k	chr16:49781285	Ift57	chr16	49781285	8.16385	49754073	49812795	58723	10	0	15000	0	0	0
CIS4:47314334_15k	chr4:47314334	Col15a1	chr4	47314334	8.15903	47286988	47340241	53254	11	0	15000	0	0	0
CIS9:44871786_15k	chr9:44871786	Cd3e|Mpzl3	chr9	44871786	8.14229	44774725	44894293	119569	21	0	15000	0	0	0
CIS9:96849977_15k	chr9:96849977	Spsb4	chr9	96849977	8.12594	96827470	96868264	40795	9	0	15000	0	0	0
CIS1:139704066_15k	chr1:139704066	CIS1:139704066_15k	chr1	139704066	8.10402	139666332	139724385	58054	11	0	15000	0	0	0
CIS18:21112866_15k	chr18:21112866	Rnf125	chr18	21112866	8.09253	21088451	21134408	45958	9	0	15000	0	0	0
CIS17:29537635_15k	chr17:29537635	Fgd2	chr17	29537635	8.08888	29517305	29568129	50825	12	0	15000	0	0	0
CIS7:135528522_15k	chr7:135528522	Rgs10	chr7	135528522	8.07051	135506519	135546124	39606	9	0	15000	0	0	0
CIS6:145049358_15k	chr6:145049358	Lrmp	chr6	145049358	8.04113	145018845	145076966	58122	12	0	15000	0	0	0
CIS1:182818265_15k	chr1:182818265	Lefty2	chr1	182818265	8.01212	182786336	182854548	68213	14	0	15000	0	0	0
CIS7:85865930_15k	chr7:85865930	Mrpl46	chr7	85865930	7.9672	85846861	85882065	35205	8	0	15000	0	0	0
CIS11:114104848_15k	chr11:114104848	Gm11690	chr11	114104848	7.96462	114081476	114120917	39442	10	0	15000	0	0	0
CIS9:44456816_15k	chr9:44456816	Ddx6	chr9	44456816	7.96326	44435715	44472289	36575	9	0	15000	0	0	0
CIS5:138134985_15k	chr5:138134985	6430598A04Rik|Agfg2	chr5	138134985	7.94539	138114504	138194964	80461	15	0	15000	0	0	0
CIS8:86652558_15k	chr8:86652558	Podnl1	chr8	86652558	7.92477	86630699	86671503	40805	8	0	15000	0	0	0
CIS9:60903705_15k	chr9:60903705	CIS9:60903705_15k	chr9	60903705	7.89661	60885418	60920585	35168	8	0	15000	0	0	0
CIS4:155446665_15k	chr4:155446665	Ttll10	chr4	155446665	7.89554	155425076	155463936	38861	8	0	15000	0	0	0
CIS2:84682935_15k	chr2:84682935	Slc43a1	chr2	84682935	7.89252	84663777	84699145	35369	8	0	15000	0	0	0
CIS3:68778679_15k	chr3:68778679	Ift80	chr3	68778679	7.8825	68754904	68805251	50348	10	0	15000	0	0	0
CIS9:20786630_15k	chr9:20786630	S1pr2	chr9	20786630	7.87546	20766937	20803510	36574	8	0	15000	0	0	0
CIS7:133850464_15k	chr7:133850464	Coro1a	chr7	133850464	7.87173	133828461	133868066	39606	8	0	15000	0	0	0
CIS8:108150787_15k	chr8:108150787	Fam65a	chr8	108150787	7.85509	108127470	108172647	45178	9	0	15000	0	0	0
CIS4:129446258_15k	chr4:129446258	Gm12967	chr4	129446258	7.85472	129423230	129483679	60450	12	0	15000	0	0	0
CIS6:91216162_15k	chr6:91216162	Fbln2	chr6	91216162	7.84545	91195819	91232145	36327	8	0	15000	0	0	0
CIS19:41099138_15k	chr19:41099138	Dntt	chr19	41099138	7.83668	41076589	41121688	45100	9	0	15000	0	0	0
CIS3:88335727_15k	chr3:88335727	Mex3a	chr3	88335727	7.82414	88307756	88359502	51747	10	0	15000	0	0	0
CIS15:80764337_15k	chr15:80764337	Tnrc6b	chr15	80764337	7.82003	80744031	80781742	37712	8	0	15000	0	0	0
CIS10:78049776_15k	chr10:78049776	Syde1	chr10	78049776	7.81448	78026384	78068783	42400	9	0	15000	0	0	0
CIS9:109718275_15k	chr9:109718275	Spink8	chr9	109718275	7.80194	109695768	109739375	43608	9	0	15000	0	0	0
CIS4:62137372_15k	chr4:62137372	Bspry	chr4	62137372	7.77818	62115783	62156083	40301	9	0	15000	0	0	0
CIS19:4298068_15k	chr19:4298068	Adrbk1	chr19	4298068	7.77272	4275518	4316389	40872	8	0	15000	0	0	0
CIS1:51642659_15k	chr1:51642659	Obfc2a	chr1	51642659	7.76298	51620890	51661526	40637	8	0	15000	0	0	0
CIS12:55407232_15k	chr12:55407232	Egln3	chr12	55407232	7.75034	55368129	55428956	60828	12	0	15000	0	0	0
CIS11:82892183_15k	chr11:82892183	Slfn2	chr11	82892183	7.74584	82873193	82906791	33599	9	0	15000	0	0	0
CIS5:123590742_15k	chr5:123590742	Gm17627	chr5	123590742	7.71332	123571724	123608297	36574	8	0	15000	0	0	0
CIS11:95209551_15k	chr11:95209551	Fam117a	chr11	95209551	7.64081	95186178	95227080	40903	10	0	15000	0	0	0
CIS7:71135986_15k	chr7:71135986	Klf13	chr7	71135986	7.63198	71111049	71169723	58675	12	0	15000	0	0	0
CIS17:52026262_15k	chr17:52026262	Satb1	chr17	52026262	7.59053	52005933	52046591	40659	9	0	15000	0	0	0
CIS7:82938130_15k	chr7:82938130	Akap13	chr7	82938130	7.58642	82917594	82954265	36672	8	0	15000	0	0	0
CIS2:130363679_15k	chr2:130363679	Ptpra	chr2	130363679	7.54204	130343047	130379889	36843	8	0	15000	0	0	0
CIS6:129304358_15k	chr6:129304358	Clec12a	chr6	129304358	7.5153	129284016	129321794	37779	8	0	15000	0	0	0
CIS11:107443653_15k	chr11:107443653	Helz	chr11	107443653	7.50363	107424663	107458261	33599	8	0	15000	0	0	0
CIS10:80158014_15k	chr10:80158014	Mob3a	chr10	80158014	7.48436	80118540	80175559	57020	11	0	15000	0	0	0
CIS2:32353004_15k	chr2:32353004	Fam102a	chr2	32353004	7.48181	32327952	32372162	44211	12	0	15000	0	0	0
CIS5:134748350_15k	chr5:134748350	Gtf2i	chr5	134748350	7.46433	134727869	134811255	83387	14	0	15000	0	0	0
CIS6:34895383_15k	chr6:34895383	Stra8	chr6	34895383	7.44373	34875041	34912820	37780	8	0	15000	0	0	0
CIS2:126300777_15k	chr2:126300777	Atp8b4	chr2	126300777	7.4262	126281620	126318461	36842	8	0	15000	0	0	0
CIS2:93035682_15k	chr2:93035682	Trp53i11	chr2	93035682	7.39011	93015051	93051892	36842	8	0	15000	0	0	0
CIS11:117736368_15k	chr11:117736368	Tha1	chr11	117736368	7.38241	117718839	117750976	32138	8	0	15000	0	0	0
CIS18:81627393_15k	chr18:81627393	CIS18:81627393_15k	chr18	81627393	7.37452	81598670	81651807	53138	10	0	15000	0	0	0
CIS18:85035347_15k	chr18:85035347	Cyb5	chr18	85035347	7.34439	85008061	85078432	70372	12	0	15000	0	0	0
CIS17:56430472_15k	chr17:56430472	Plin3	chr17	56430472	7.31811	56411595	56447897	36303	8	0	15000	0	0	0
CIS16:4559535_15k	chr16:4559535	Tfap4	chr16	4559535	7.30321	4538052	4579587	41536	8	0	15000	0	0	0
CIS17:80372649_15k	chr17:80372649	Hnrpll	chr17	80372649	7.30077	80349415	80391526	42112	9	0	15000	0	0	0
CIS1:93523240_15k	chr1:93523240	Asb1	chr1	93523240	7.28696	93498568	93543559	44992	9	0	15000	0	0	0
CIS8:96888700_15k	chr8:96888700	Slc12a3	chr8	96888700	7.26913	96866840	96907645	40806	8	0	15000	0	0	0
CIS1:43600926_15k	chr1:43600926	Nck2	chr1	43600926	7.23557	43576254	43622696	46443	9	0	15000	0	0	0
CIS18:70719928_15k	chr18:70719928	Mbd2	chr18	70719928	7.22214	70691206	70740034	48829	9	0	15000	0	0	0
CIS13:48953720_15k	chr13:48953720	Phf2	chr13	48953720	7.22155	48927893	48976677	48785	9	0	15000	0	0	0
CIS9:21252241_15k	chr9:21252241	Dnm2	chr9	21252241	7.21087	21229734	21267714	37981	9	0	15000	0	0	0
CIS13:51853478_15k	chr13:51853478	Sema4d	chr13	51853478	7.19296	51824782	51906567	81786	14	0	15000	0	0	0
CIS11:45900639_15k	chr11:45900639	Adam19	chr11	45900639	7.09364	45883110	45915247	32138	9	0	15000	0	0	0
CIS4:132530613_15k	chr4:132530613	Fgr	chr4	132530613	7.03462	132509024	132547884	38861	8	0	15000	0	0	0
CIS15:102063500_15k	chr15:102063500	Itgb7	chr15	102063500	7.02823	102044645	102082355	37711	8	0	15000	0	0	0
CIS15:81994278_15k	chr15:81994278	Srebf2	chr15	81994278	7.01213	81972522	82010233	37712	8	0	15000	0	0	0
CIS2:170046596_15k	chr2:170046596	Gm17619	chr2	170046596	7.00194	170024490	170061332	36843	7	0	15000	0	0	0
CIS5:104157457_15k	chr5:104157457	Aff1	chr5	104157457	6.99787	104138440	104195493	57054	11	0	15000	0	0	0
CIS3:130860838_15k	chr3:130860838	Lef1	chr3	130860838	6.99505	130831468	130879018	47551	7	0	15000	0	0	0
CIS5:107879098_15k	chr5:107879098	Btbd8	chr5	107879098	6.9909	107860080	107893727	33648	7	0	15000	0	0	0
CIS12:109872648_15k	chr12:109872648	Evl	chr12	109872648	6.99064	109853820	109888579	34760	7	0	15000	0	0	0
CIS3:87650447_15k	chr3:87650447	Sh2d2a	chr3	87650447	6.98383	87630867	87668628	37762	7	0	15000	0	0	0
CIS15:100247596_15k	chr15:100247596	Slc11a2	chr15	100247596	6.98369	100228741	100265001	36261	8	0	15000	0	0	0
CIS2:160153866_15k	chr2:160153866	Mafb	chr2	160153866	6.9813	160136182	160168603	32422	7	0	15000	0	0	0
CIS2:120249899_15k	chr2:120249899	Ganc	chr2	120249899	6.97297	120232215	120264636	32422	7	0	15000	0	0	0
CIS6:146368707_15k	chr6:146368707	Itpr2	chr6	146368707	6.96657	146349817	146386143	36327	9	0	15000	0	0	0
CIS7:121624404_15k	chr7:121624404	Pde3b	chr7	121624404	6.95304	121605335	121639072	33738	7	0	15000	0	0	0
CIS8:108630242_15k	chr8:108630242	Dus2l|Nfatc3	chr8	108630242	6.94792	108558834	108647730	88897	14	0	15000	0	0	0
CIS15:78754079_15k	chr15:78754079	Lgals1	chr15	78754079	6.94152	78735224	78770033	34810	7	0	15000	0	0	0
CIS11:77328040_15k	chr11:77328040	Trp53i13	chr11	77328040	6.91926	77298824	77344109	45286	10	0	15000	0	0	0
CIS7:99872726_15k	chr7:99872726	Rab30	chr7	99872726	6.91437	99853657	99891795	38139	8	0	15000	0	0	0
CIS7:29573250_15k	chr7:29573250	Sirt2	chr7	29573250	6.90385	29551248	29602587	51340	10	0	15000	0	0	0
CIS2:84467780_15k	chr2:84467780	Ctnnd1	chr2	84467780	6.87317	84448622	84482516	33895	8	0	15000	0	0	0
CIS18:61430991_15k	chr18:61430991	Pde6a	chr18	61430991	6.84637	61410885	61448225	37341	7	0	15000	0	0	0
CIS12:88233917_15k	chr12:88233917	Gm17422	chr12	88233917	6.84139	88213641	88249848	36208	7	0	15000	0	0	0
CIS19:44357566_15k	chr19:44357566	Scd2	chr19	44357566	6.82863	44336426	44375888	39463	8	0	15000	0	0	0
CIS16:55948539_15k	chr16:55948539	Cep97	chr16	55948539	6.82683	55925623	55968590	42968	8	0	15000	0	0	0
CIS9:44995574_15k	chr9:44995574	Tmprss4	chr9	44995574	6.80497	44977287	45011047	33761	8	0	15000	0	0	0
CIS9:37043618_15k	chr9:37043618	Slc37a2	chr9	37043618	6.76926	37025331	37057685	32355	7	0	15000	0	0	0
CIS8:117407617_15k	chr8:117407617	Wwox	chr8	117407617	6.76803	117387215	117423647	36433	7	0	15000	0	0	0
CIS6:29846114_15k	chr6:29846114	Ahcyl2	chr6	29846114	6.76627	29827225	29860645	33421	7	0	15000	0	0	0
CIS9:32315770_15k	chr9:32315770	Fli1	chr9	32315770	6.75268	32297483	32332650	35168	8	0	15000	0	0	0
CIS3:115380506_15k	chr3:115380506	S1pr1	chr3	115380506	6.73053	115360926	115398686	37761	7	0	15000	0	0	0
CIS9:20443401_15k	chr9:20443401	Fbxl12	chr9	20443401	6.71254	20426520	20458874	32355	7	0	15000	0	0	0
CIS13:112782850_15k	chr13:112782850	Gm9025	chr13	112782850	6.70759	112758458	112802938	44481	8	0	15000	0	0	0
CIS12:17123434_15k	chr12:17123434	Kcnf1	chr12	17123434	6.70711	17095917	17146606	50690	11	0	15000	0	0	0
CIS10:79625838_15k	chr10:79625838	Cirbp	chr10	79625838	6.70502	79606831	79641920	35090	8	0	15000	0	0	0
CIS13:93409993_15k	chr13:93409993	Serinc5	chr13	93409993	6.69258	93385601	93441559	55959	10	0	15000	0	0	0
CIS1:183792097_15k	chr1:183792097	Gm5533	chr1	183792097	6.66909	183771778	183809513	37736	7	0	15000	0	0	0
CIS11:53657425_15k	chr11:53657425	Slc22a5	chr11	53657425	6.64087	53641357	53670572	29216	8	0	15000	0	0	0
CIS13:12602710_15k	chr13:12602710	Edaradd	chr13	12602710	6.62213	12581187	12619927	38741	7	0	15000	0	0	0
CIS17:74162029_15k	chr17:74162029	Ehd3	chr17	74162029	6.61899	74143152	74176550	33399	7	0	15000	0	0	0
CIS14:78258185_15k	chr14:78258185	Dnajc15	chr14	78258185	6.61214	78238954	78274669	35716	7	0	15000	0	0	0
CIS9:21129860_15k	chr9:21129860	Slc44a2	chr9	21129860	6.58402	21111573	21145333	33761	8	0	15000	0	0	0
CIS2:30973651_15k	chr2:30973651	Fnbp1	chr2	30973651	6.50054	30954494	30992809	38316	9	0	15000	0	0	0
CIS11:51439948_15k	chr11:51439948	Rmnd5b	chr11	51439948	6.49892	51415115	51460400	45286	10	0	15000	0	0	0
CIS12:103550912_15k	chr12:103550912	Rin3	chr12	103550912	6.49375	103530636	103566843	36208	7	0	15000	0	0	0
CIS17:35332954_15k	chr17:35332954	Ltb	chr17	35332954	6.49328	35315529	35359092	43564	10	0	15000	0	0	0
CIS9:103324920_15k	chr9:103324920	Bfsp2	chr9	103324920	6.453	103306633	103338986	32354	7	0	15000	0	0	0
CIS6:87480429_15k	chr6:87480429	Arhgap25	chr6	87480429	6.45151	87451369	87497866	46498	9	0	15000	0	0	0
CIS18:68384769_15k	chr18:68384769	D18Ertd653e	chr18	68384769	6.44653	68358918	68403439	44522	8	0	15000	0	0	0
CIS19:45645717_15k	chr19:45645717	Dpcd	chr19	45645717	6.4317	45621758	45664038	42281	9	0	15000	0	0	0
CIS2:180178059_15k	chr2:180178059	Slco4a1	chr2	180178059	6.42435	180160375	180192796	32422	7	0	15000	0	0	0
CIS4:107624051_15k	chr4:107624051	4930407G08Rik	chr4	107624051	6.42072	107605341	107639883	34543	7	0	15000	0	0	0
CIS12:111729341_15k	chr12:111729341	Ppp2r5c	chr12	111729341	6.41248	111709065	111745272	36208	7	0	15000	0	0	0
CIS3:108762660_15k	chr3:108762660	Fam102b	chr3	108762660	6.40179	108741682	108779443	37762	7	0	15000	0	0	0
CIS9:94573970_15k	chr9:94573970	Slc9a9	chr9	94573970	6.39494	94555684	94592257	36574	8	0	15000	0	0	0
CIS12:74485407_15k	chr12:74485407	D830013O20Rik	chr12	74485407	6.38679	74466579	74502786	36208	7	0	15000	0	0	0
CIS11:106537964_15k	chr11:106537964	Pecam1	chr11	106537964	6.36956	106521896	106549651	27756	7	0	15000	0	0	0
CIS7:135318764_15k	chr7:135318764	Itgad	chr7	135318764	6.36815	135295295	135334899	39605	8	0	15000	0	0	0
CIS4:133388418_15k	chr4:133388418	Rps6ka1	chr4	133388418	6.36751	133365389	133407128	41740	8	0	15000	0	0	0
CIS6:125032459_15k	chr6:125032459	Lpar5	chr6	125032459	6.36392	125007757	125052801	45045	9	0	15000	0	0	0
CIS11:97670979_15k	chr11:97670979	Lasp1	chr11	97670979	6.3547	97656371	97684126	27756	7	0	15000	0	0	0
CIS6:39337287_15k	chr6:39337287	Rab19	chr6	39337287	6.35161	39316944	39357629	40686	8	0	15000	0	0	0
CIS5:136478972_15k	chr5:136478972	Dtx2	chr5	136478972	6.3132	136459954	136495064	35111	8	0	15000	0	0	0
CIS17:52437205_15k	chr17:52437205	CIS17:52437205_15k	chr17	52437205	6.28903	52409615	52458987	49373	9	0	15000	0	0	0
CIS9:66441800_15k	chr9:66441800	Usp3	chr9	66441800	6.27186	66422106	66458680	36575	8	0	15000	0	0	0
CIS8:114121384_15k	chr8:114121384	Znrf1	chr8	114121384	6.26999	114100982	114154902	53921	9	0	15000	0	0	0
CIS11:72913538_15k	chr11:72913538	Itgae	chr11	72913538	6.26639	72898930	72926685	27756	7	0	15000	0	0	0
CIS16:35746702_15k	chr16:35746702	Dirc2	chr16	35746702	6.23569	35726651	35765321	38671	7	0	15000	0	0	0
CIS8:86264914_15k	chr8:86264914	Cd97	chr8	86264914	6.23427	86245969	86304261	58293	10	0	15000	0	0	0
CIS7:87344499_15k	chr7:87344499	Sema4b	chr7	87344499	6.23303	87325430	87359167	33738	7	0	15000	0	0	0
CIS10:70572987_15k	chr10:70572987	Bicc1	chr10	70572987	6.23071	70553981	70589069	35089	7	0	15000	0	0	0
CIS9:114346249_15k	chr9:114346249	Glb1	chr9	114346249	6.21979	114329368	114361722	32355	7	0	15000	0	0	0
CIS1:60829480_15k	chr1:60829480	Cd28	chr1	60829480	6.20404	60800453	60848347	47895	9	0	15000	0	0	0
CIS16:94470240_15k	chr16:94470240	Hlcs	chr16	94470240	6.19205	94448756	94488859	40104	7	0	15000	0	0	0
CIS5:149942124_15k	chr5:149942124	5730422E09Rik	chr5	149942124	6.1837	149921644	149958216	36573	7	0	15000	0	0	0
CIS7:75420607_15k	chr7:75420607	Pgpep1l	chr7	75420607	6.16618	75401538	75435275	33738	7	0	15000	0	0	0
CIS2:120323582_15k	chr2:120323582	Capn3	chr2	120323582	6.14694	120305898	120338319	32422	7	0	15000	0	0	0
CIS2:11120404_15k	chr2:11120404	Prkcq	chr2	11120404	6.08882	11092404	11135140	42737	9	0	15000	0	0	0
CIS6:145145258_15k	chr6:145145258	Casc1	chr6	145145258	6.07679	145127822	145162694	34873	7	0	15000	0	0	0
CIS16:96091543_15k	chr16:96091543	Psmg1	chr16	96091543	6.06928	96071491	96108730	37240	7	0	15000	0	0	0
CIS2:26828225_15k	chr2:26828225	Adamts13	chr2	26828225	6.04816	26810541	26841488	30948	8	0	15000	0	0	0
CIS7:149649730_15k	chr7:149649730	Lsp1	chr7	149649730	6.04222	149626261	149676133	49873	10	0	15000	0	0	0
CIS15:27598378_15k	chr15:27598378	Fam105a	chr15	27598378	6.03487	27580973	27614332	33360	8	0	15000	0	0	0
CIS5:150050380_15k	chr5:150050380	Uspl1	chr5	150050380	6.03198	150031362	150066472	35111	7	0	15000	0	0	0
CIS16:76547107_15k	chr16:76547107	CIS16:76547107_15k	chr16	76547107	6.01546	76524191	76564294	40104	7	0	15000	0	0	0
CIS7:125405902_15k	chr7:125405902	4930583K01Rik	chr7	125405902	6.00847	125388300	125422037	33738	7	0	15000	0	0	0
CIS14:75576871_15k	chr14:75576871	Lcp1	chr14	75576871	5.98789	75559014	75590607	31594	6	0	15000	0	0	0
CIS10:38855844_15k	chr10:38855844	Tube1	chr10	38855844	5.98628	38839762	38870464	30703	6	0	15000	0	0	0
CIS17:34265663_15k	chr17:34265663	Gm20493	chr17	34265663	5.98576	34249690	34280184	30495	7	0	15000	0	0	0
CIS18:36353157_15k	chr18:36353157	Nrg2	chr18	36353157	5.98215	36334487	36368955	34469	6	0	15000	0	0	0
CIS15:85238829_15k	chr15:85238829	Atxn10	chr15	85238829	5.98153	85221424	85251883	30460	6	0	15000	0	0	0
CIS15:83431628_15k	chr15:83431628	Scube1	chr15	83431628	5.98095	83415673	83446132	30460	6	0	15000	0	0	0
CIS1:37752129_15k	chr1:37752129	2010300C02Rik	chr1	37752129	5.97986	37734713	37768093	33381	6	0	15000	0	0	0
CIS13:24491578_15k	chr13:24491578	Cmah	chr13	24491578	5.97552	24468621	24515969	47349	8	0	15000	0	0	0
CIS2:32633001_15k	chr2:32633001	Ptrh1	chr2	32633001	5.97443	32618264	32646264	28001	6	0	15000	0	0	0
CIS3:87944138_15k	chr3:87944138	Mef2d	chr3	87944138	5.97289	87925957	87959522	33566	6	0	15000	0	0	0
CIS6:67425751_15k	chr6:67425751	Il23r	chr6	67425751	5.96759	67408315	67438828	30514	6	0	15000	0	0	0
CIS8:10927845_15k	chr8:10927845	3930402G23Rik	chr8	10927845	5.96219	10908900	10942418	33519	6	0	15000	0	0	0
CIS17:15047158_15k	chr17:15047158	Wdr27	chr17	15047158	5.95088	15032637	15060227	27591	6	0	15000	0	0	0
CIS2:132339867_15k	chr2:132339867	1700026D11Rik	chr2	132339867	5.93502	132323656	132351656	28001	6	0	15000	0	0	0
CIS6:50329436_15k	chr6:50329436	Osbpl3	chr6	50329436	5.93218	50313452	50343966	30515	6	0	15000	0	0	0
CIS14:28215686_15k	chr14:28215686	Arhgef3	chr14	28215686	5.92914	28190961	28234917	43957	7	0	15000	0	0	0
CIS6:127281744_15k	chr6:127281744	Gm7308	chr6	127281744	5.91818	127265761	127294822	29062	6	0	15000	0	0	0
CIS10:44256560_15k	chr10:44256560	Prdm1	chr10	44256560	5.9171	44240477	44269718	29242	6	0	15000	0	0	0
CIS2:169996491_15k	chr2:169996491	Gm17619	chr2	169996491	5.91562	169967017	170014175	47159	9	0	15000	0	0	0
CIS14:87700477_15k	chr14:87700477	CIS14:87700477_15k	chr14	87700477	5.91394	87682620	87714213	31594	6	0	15000	0	0	0
CIS5:66247630_15k	chr5:66247630	Rhoh	chr5	66247630	5.9038	66231538	66262259	30722	6	0	15000	0	0	0
CIS2:72243708_15k	chr2:72243708	B230120H23Rik	chr2	72243708	5.9036	72227498	72255498	28001	6	0	15000	0	0	0
CIS5:118486652_15k	chr5:118486652	Tesc	chr5	118486652	5.89426	118470560	118504207	33648	6	0	15000	0	0	0
CIS5:125084372_15k	chr5:125084372	Atp6v0a2	chr5	125084372	5.89265	125068280	125097539	29260	6	0	15000	0	0	0
CIS2:74909573_15k	chr2:74909573	CIS2:74909573_15k	chr2	74909573	5.88966	74893362	74921362	28001	7	0	15000	0	0	0
CIS7:5313287_15k	chr7:5313287	Nlrp2	chr7	5313287	5.8777	5297151	5326488	29338	6	0	15000	0	0	0
CIS5:139849514_15k	chr5:139849514	Mir339	chr5	139849514	5.87581	139824645	139865606	40962	8	0	15000	0	0	0
CIS12:81371972_15k	chr12:81371972	CT030161.1	chr12	81371972	5.86975	81354593	81385007	30415	6	0	15000	0	0	0
CIS6:99337130_15k	chr6:99337130	Foxp1	chr6	99337130	5.86438	99321146	99353113	31968	6	0	15000	0	0	0
CIS14:52630480_15k	chr14:52630480	Zfp219	chr14	52630480	5.85667	52613997	52645590	31594	6	0	15000	0	0	0
CIS5:34542001_15k	chr5:34542001	Zfyve28	chr5	34542001	5.84539	34522983	34580036	57054	10	0	15000	0	0	0
CIS3:152609382_15k	chr3:152609382	Pigk|St6galnac5	chr3	152609382	5.80018	152587006	152626165	39160	7	0	15000	0	0	0
CIS14:30833814_15k	chr14:30833814	Chdh	chr14	30833814	5.79551	30815956	30847550	31595	6	0	15000	0	0	0
CIS7:134425463_15k	chr7:134425463	Gm17511	chr7	134425463	5.78584	134409327	134438664	29338	6	0	15000	0	0	0
CIS1:138029249_15k	chr1:138029249	Kif21b	chr1	138029249	5.77945	138011834	138045214	33381	6	0	15000	0	0	0
CIS1:93086395_15k	chr1:93086395	Ramp1	chr1	93086395	5.76703	93068979	93102359	33381	6	0	15000	0	0	0
CIS10:98580976_15k	chr10:98580976	Poc1b	chr10	98580976	5.76656	98564893	98594134	29242	6	0	15000	0	0	0
CIS18:36075983_15k	chr18:36075983	Psd2	chr18	36075983	5.74573	36053004	36103269	50266	8	0	15000	0	0	0
CIS18:61037489_15k	chr18:61037489	Tcof1	chr18	61037489	5.72514	61015947	61054723	38777	7	0	15000	0	0	0
CIS18:35907955_15k	chr18:35907955	Tmem173	chr18	35907955	5.71369	35886412	35928060	41649	7	0	15000	0	0	0
CIS1:167771037_15k	chr1:167771037	Cd247	chr1	167771037	5.69675	167731851	167788452	56602	9	0	15000	0	0	0
CIS5:125875806_15k	chr5:125875806	Gm10382	chr5	125875806	5.69646	125858251	125890435	32185	7	0	15000	0	0	0
CIS10:80811539_15k	chr10:80811539	Hmg20b	chr10	80811539	5.69368	80791071	80826159	35089	7	0	15000	0	0	0
CIS5:73604600_15k	chr5:73604600	Fryl	chr5	73604600	5.69255	73585582	73633858	48277	10	0	15000	0	0	0
CIS5:124636722_15k	chr5:124636722	4930568K20Rik|Pitpnm2	chr5	124636722	5.67103	124616242	124692313	76072	12	0	15000	0	0	0
CIS6:146455888_15k	chr6:146455888	Itpr2	chr6	146455888	5.65868	146426828	146474778	47951	8	0	15000	0	0	0
CIS10:80962127_15k	chr10:80962127	S1pr4	chr10	80962127	5.64823	80946045	80975286	29242	6	0	15000	0	0	0
CIS10:92620305_15k	chr10:92620305	Cdk17	chr10	92620305	5.60467	92589602	92637849	48248	9	0	15000	0	0	0
CIS14:73792533_15k	chr14:73792533	Itm2b	chr14	73792533	5.5529	73776050	73807643	31594	6	0	15000	0	0	0
CIS3:100819008_15k	chr3:100819008	Cd101	chr3	100819008	5.44091	100800827	100835790	34964	6	0	15000	0	0	0
CIS8:35737081_15k	chr8:35737081	CIS8:35737081_15k	chr8	35737081	5.42479	35715221	35754569	39349	7	0	15000	0	0	0
CIS8:90811719_15k	chr8:90811719	Adcy7	chr8	90811719	5.42377	90792774	90826293	33520	6	0	15000	0	0	0
CIS6:8437215_15k	chr6:8437215	A430035B10Rik	chr6	8437215	5.39621	8419779	8450292	30514	6	0	15000	0	0	0
CIS8:89231996_15k	chr8:89231996	Lonp2	chr8	89231996	5.38151	89213051	89246569	33519	6	0	15000	0	0	0
CIS6:119663524_15k	chr6:119663524	Erc1	chr6	119663524	5.34887	119647541	119682413	34873	7	0	15000	0	0	0
CIS1:191652416_15k	chr1:191652416	Ptpn14	chr1	191652416	5.33622	191595815	191666929	71115	11	0	15000	0	0	0
CIS6:86091336_15k	chr6:86091336	Add2	chr6	86091336	5.32941	86075352	86104413	29062	6	0	15000	0	0	0
CIS4:106583459_15k	chr4:106583459	Ssbp3	chr4	106583459	5.30014	106567627	106597852	30226	6	0	15000	0	0	0
CIS1:193245959_15k	chr1:193245959	Ppp2r5a	chr1	193245959	5.29073	193221287	193269180	47894	8	0	15000	0	0	0
CIS12:77471758_15k	chr12:77471758	Zbtb1	chr12	77471758	5.15195	77455827	77484792	28966	6	0	15000	0	0	0
CIS3:115513366_15k	chr3:115513366	A930005H10Rik	chr3	115513366	5.12814	115495185	115530148	34964	6	0	15000	0	0	0
CIS4:151550562_15k	chr4:151550562	Acot7	chr4	151550562	5.04512	151534730	151563515	28786	6	0	15000	0	0	0
CIS8:117929334_15k	chr8:117929334	Wwox	chr8	117929334	5.00192	117911846	117971596	59751	9	0	15000	0	0	0
CISX:110981004_15k	chrX:110981004	Dach2	chrX	110981004	4.99589	110964057	110996539	32483	5	0	15000	0	0	0
CIS3:95731155_15k	chr3:95731155	Anp32e	chr3	95731155	4.99319	95714372	95745140	30769	6	0	15000	0	0	0
CIS16:87727223_15k	chr16:87727223	Bach1	chr16	87727223	4.99278	87711469	87740113	28645	5	0	15000	0	0	0
CIS1:60132849_15k	chr1:60132849	Wdr12	chr1	60132849	4.98308	60116884	60144459	27576	5	0	15000	0	0	0
CIS3:88994434_15k	chr3:88994434	Fam189b	chr3	88994434	4.96978	88974855	89008420	33566	6	0	15000	0	0	0
CISX:100814131_15k	chrX:100814131	Zcchc13	chrX	100814131	4.95229	100795771	100828253	32483	5	0	15000	0	0	0
CIS1:54967621_15k	chr1:54967621	Ankrd44	chr1	54967621	4.91329	54951656	54979231	27576	5	0	15000	0	0	0
CIS3:103666416_15k	chr3:103666416	Ptpn22	chr3	103666416	4.87313	103651032	103679003	27972	5	0	15000	0	0	0
CIS16:48592521_15k	chr16:48592521	Morc1	chr16	48592521	4.83798	48576766	48605411	28646	5	0	15000	0	0	0
CIS3:86637911_15k	chr3:86637911	Dclk2	chr3	86637911	4.79974	86621128	86650497	29370	5	0	15000	0	0	0
CISX:54566788_15k	chrX:54566788	Arhgef6	chrX	54566788	4.79153	54548429	54587972	39544	6	0	15000	0	0	0
CIS3:89678316_15k	chr3:89678316	Il6ra	chr3	89678316	4.64799	89662932	89692301	29370	5	0	15000	0	0	0
CISX:12944604_15k	chrX:12944604	Gm9434	chrX	12944604	4.36565	12926245	12958727	32483	5	0	15000	0	0	0
CISX:104024202_15k	chrX:104024202	Gm14880	chrX	104024202	4.29909	104005843	104038325	32483	5	0	15000	0	0	0
CIS2:167603255_15k	chr2:167603255	9230111E07Rik	chr2	167603255	5.42148	167587045	167617992	30948	7	1.11388e-07	15000	3.55329e-05	0.000466383	0.000675125
CIS2:34819923_15k	chr2:34819923	Gm13450	chr2	34819923	5.38862	34802239	34834660	32422	8	1.11388e-07	15000	3.55329e-05	0.000466383	0.000675125
CIS7:149525049_15k	chr7:149525049	6330512M04Rik	chr7	149525049	5.57402	149503047	149547052	44006	9	1.36621e-07	15000	3.34723e-05	0.000572034	0.000635973
CIS7:104876096_15k	chr7:104876096	Aqp11	chr7	104876096	5.40684	104861428	104889298	27871	6	1.36621e-07	15000	3.34723e-05	0.000572034	0.000635973
CIS7:134164366_15k	chr7:134164366	Prrt2	chr7	134164366	5.38928	134148231	134176101	27871	6	1.36621e-07	15000	3.34723e-05	0.000572034	0.000635973
CIS7:56636334_15k	chr7:56636334	Nav2	chr7	56636334	5.32411	56614331	56655402	41072	8	1.36621e-07	15000	3.34723e-05	0.000572034	0.000635973
CIS7:53174606_15k	chr7:53174606	Emp3	chr7	53174606	5.30442	53159938	53186341	26404	6	1.36621e-07	15000	3.34723e-05	0.000572034	0.000635973
CIS7:26016179_15k	chr7:26016179	Gsk3a	chr7	26016179	5.27231	26000043	26030847	30805	6	1.36621e-07	15000	3.34723e-05	0.000572034	0.000635973
CIS5:148160301_15k	chr5:148160301	Flt3	chr5	148160301	5.07003	148142746	148179319	36574	7	1.52258e-07	15000	3.69986e-05	0.000637502	0.000702973
CIS5:37441487_15k	chr5:37441487	Jakmip1	chr5	37441487	5.06332	37426858	37454653	27796	6	1.52258e-07	15000	3.69986e-05	0.000637502	0.000702973
CIS5:134846365_15k	chr5:134846365	Gtf2ird1	chr5	134846365	5.05226	134831736	134858068	26333	5	1.52258e-07	15000	3.69986e-05	0.000637502	0.000702973
CIS5:44216219_15k	chr5:44216219	Bst1	chr5	44216219	4.98634	44203053	44226459	23407	5	1.52258e-07	15000	3.69986e-05	0.000637502	0.000702973
CIS5:122762736_15k	chr5:122762736	Pptc7	chr5	122762736	4.94296	122749569	122774439	24871	5	1.52258e-07	15000	3.69986e-05	0.000637502	0.000702973
CIS9:47544476_15k	chr9:47544476	Cadm1	chr9	47544476	5.37945	47526189	47561356	35168	8	1.55526e-07	15000	3.67041e-05	0.000651187	0.000697378
CIS6:50221912_15k	chr6:50221912	Dfna5	chr6	50221912	5.18785	50205928	50236442	30515	6	1.6305e-07	15000	4.12516e-05	0.000682689	0.00078378
CIS10:117524417_15k	chr10:117524417	Mdm1	chr10	117524417	5.45488	117509797	117539037	29241	6	1.77619e-07	15000	4.1918e-05	0.000743689	0.000796442
CIS10:79864148_15k	chr10:79864148	Uqcr11	chr10	79864148	5.08165	79849527	79875844	26318	6	1.77619e-07	15000	4.1918e-05	0.000743689	0.000796442
CIS17:35813598_15k	chr17:35813598	Gtf2h4	chr17	35813598	5.5307	35797625	35851353	53729	9	1.926e-07	15000	3.85199e-05	0.000806414	0.000731878
CIS17:84673760_15k	chr17:84673760	Thada	chr17	84673760	5.52066	84659239	84686829	27591	6	1.926e-07	15000	3.85199e-05	0.000806414	0.000731878
CIS17:35181936_15k	chr17:35181936	Msh5	chr17	35181936	5.50851	35165963	35193553	27591	7	1.926e-07	15000	3.85199e-05	0.000806414	0.000731878
CIS17:73511490_15k	chr17:73511490	Lclat1	chr17	73511490	5.39125	73475188	73524559	49372	9	1.926e-07	15000	3.85199e-05	0.000806414	0.000731878
CIS12:87311363_15k	chr12:87311363	Gm17691|Ttll5	chr12	87311363	4.97573	87296880	87322949	26070	5	1.9622e-07	15000	3.59082e-05	0.000821571	0.000682256
CIS12:115849694_15k	chr12:115849694	Ighv1-12	chr12	115849694	4.97503	115835211	115859832	24622	5	1.9622e-07	15000	3.59082e-05	0.000821571	0.000682256
CIS12:35342780_15k	chr12:35342780	CIS12:35342780_15k	chr12	35342780	4.89598	35328297	35354366	26070	5	1.9622e-07	15000	3.59082e-05	0.000821571	0.000682256
CIS3:96370283_15k	chr3:96370283	Txnip	chr3	96370283	4.53632	96354899	96382870	27972	5	2.0186e-07	15000	4.60241e-05	0.000845188	0.000874457
CIS3:151863966_15k	chr3:151863966	Dnajb4	chr3	151863966	4.41083	151848582	151877951	29370	5	2.0186e-07	15000	4.60241e-05	0.000845188	0.000874457
CIS15:84145226_15k	chr15:84145226	Parvb	chr15	84145226	5.65495	84127821	84159730	31910	6	2.24334e-07	15000	3.83611e-05	0.000939286	0.000728861
CIS15:86007543_15k	chr15:86007543	Cerk	chr15	86007543	5.63457	85990138	86022047	31910	6	2.24334e-07	15000	3.83611e-05	0.000939286	0.000728861
CIS15:93742540_15k	chr15:93742540	CIS15:93742540_15k	chr15	93742540	5.18544	93722234	93757044	34811	8	2.24334e-07	15000	3.83611e-05	0.000939286	0.000728861
CIS13:64344968_15k	chr13:64344968	Cdc14b	chr13	64344968	5.65134	64326316	64360751	34436	6	2.62795e-07	15000	4.75659e-05	0.00110032	0.000903751
CIS13:52916676_15k	chr13:52916676	Auh	chr13	52916676	5.09544	52892284	52943937	51654	9	2.62795e-07	15000	4.75659e-05	0.00110032	0.000903751
CIS13:64511407_15k	chr13:64511407	Cdk20	chr13	64511407	4.9859	64495624	64524320	28697	5	2.62795e-07	15000	4.75659e-05	0.00110032	0.000903751
CIS13:107887265_15k	chr13:107887265	3830408C21Rik	chr13	107887265	4.9456	107871482	107900179	28698	5	2.62795e-07	15000	4.75659e-05	0.00110032	0.000903751
CIS5:134932677_15k	chr5:134932677	Gtf2ird1	chr5	134932677	4.8574	134916585	134945843	29259	6	3.04515e-07	15000	7.39972e-05	0.001275	0.00140595
CIS16:91541296_15k	chr16:91541296	Gm7860	chr16	91541296	4.7375	91525541	91554186	28646	5	3.05718e-07	15000	4.03548e-05	0.00128004	0.000766741
CIS9:53223238_15k	chr9:53223238	4930550C14Rik	chr9	53223238	5.30541	53207765	53235898	28134	6	3.11052e-07	15000	7.34082e-05	0.00130237	0.00139476
CIS6:99610299_15k	chr6:99610299	Eif4e3	chr6	99610299	5.00889	99595768	99621923	26156	6	3.261e-07	15000	8.25032e-05	0.00136538	0.00156756
CIS1:94071837_15k	chr1:94071837	Hdac4	chr1	94071837	4.81591	94055873	94083448	27576	5	3.27502e-07	15000	9.03905e-05	0.00137125	0.00171742
CIS2:6633086_15k	chr2:6633086	Celf2	chr2	6633086	5.15419	6616876	6646349	29474	7	3.34165e-07	15000	0.000106599	0.00139915	0.00202538
CIS2:172909931_15k	chr2:172909931	1300015D01Rik	chr2	172909931	5.14281	172893721	172920247	26527	7	3.34165e-07	15000	0.000106599	0.00139915	0.00202538
CIS11:5151947_15k	chr11:5151947	Kremen1	chr11	5151947	6.0804	5134418	5163634	29217	8	3.4405e-07	15000	0.000111816	0.00144054	0.00212451
CIS11:87059812_15k	chr11:87059812	Ppm1e	chr11	87059812	5.96495	87046665	87070038	23374	6	3.4405e-07	15000	0.000111816	0.00144054	0.00212451
CIS10:59441138_15k	chr10:59441138	Anapc16	chr10	59441138	5.03895	59423594	59452834	29241	6	3.55237e-07	15000	8.38359e-05	0.00148738	0.00159288
CIS18:36011356_15k	chr18:36011356	Cxxc5	chr18	36011356	4.5796	35995559	36025718	30160	5	3.88881e-07	15000	4.31657e-05	0.00162824	0.000820149
CIS14:60738983_15k	chr14:60738983	Atp8a2	chr14	60738983	4.96778	60725247	60751346	26100	5	3.91125e-07	15000	6.68825e-05	0.00163764	0.00127077
CIS12:106240365_15k	chr12:106240365	4831426I19Rik	chr12	106240365	4.86081	106225882	106250503	24622	5	3.92439e-07	15000	7.18164e-05	0.00164314	0.00136451
CIS7:107115951_15k	chr7:107115951	Rnf169	chr7	107115951	5.16473	107098349	107127686	29338	6	4.09864e-07	15000	0.000100417	0.0017161	0.00190792
CIS19:5474879_15k	chr19:5474879	Efemp2	chr19	5474879	5.14991	5449511	5494610	45100	7	4.12468e-07	15000	5.15584e-05	0.001727	0.00097961
CIS19:53539512_15k	chr19:53539512	5830416P10Rik	chr19	53539512	5.14163	53514144	53562062	47919	9	4.12468e-07	15000	5.15584e-05	0.001727	0.00097961
CIS19:5405821_15k	chr19:5405821	Gm6293	chr19	5405821	5.04124	5384680	5429780	45101	7	4.12468e-07	15000	5.15584e-05	0.001727	0.00097961
CIS8:35212450_15k	chr8:35212450	Leprotl1	chr8	35212450	4.79658	35197876	35225565	27690	5	4.43362e-07	15000	8.73424e-05	0.00185636	0.0016595
CIS2:126813614_15k	chr2:126813614	Ap4e1	chr2	126813614	5.05003	126798877	126825403	26527	6	4.45554e-07	15000	0.000142132	0.00186553	0.0027005
CIS15:77669178_15k	chr15:77669178	Myh9	chr15	77669178	5.03647	77651773	77682231	30459	6	4.48668e-07	15000	7.67222e-05	0.00187857	0.00145772
CIS15:52581563_15k	chr15:52581563	Med30	chr15	52581563	4.97433	52568510	52593166	24657	5	4.48668e-07	15000	7.67222e-05	0.00187857	0.00145772
CIS15:38400977_15k	chr15:38400977	Azin1	chr15	38400977	4.96326	38386473	38411129	24657	5	4.48668e-07	15000	7.67222e-05	0.00187857	0.00145772
CIS6:140546428_15k	chr6:140546428	Plekha5	chr6	140546428	4.94996	140533350	140558052	24703	5	4.89149e-07	15000	0.000123755	0.00204807	0.00235134
CIS4:100856605_15k	chr4:100856605	Jak1	chr4	100856605	4.81386	100842213	100868119	25907	5	4.93281e-07	15000	0.00012628	0.00206537	0.00239932
CIS2:25320663_15k	chr2:25320663	Ptgds	chr2	25320663	5.01426	25305926	25329505	23580	7	5.56942e-07	15000	0.000177665	0.00233192	0.00337563
CIS16:93149708_15k	chr16:93149708	CIS16:93149708_15k	chr16	93149708	4.69152	93133954	93162599	28646	5	6.11436e-07	15000	8.07095e-05	0.00256008	0.00153348
CIS7:51792848_15k	chr7:51792848	Pold1	chr7	51792848	4.96181	51778180	51804583	26404	6	6.83107e-07	15000	0.000167361	0.00286017	0.00317986
CIS10:80710659_15k	chr10:80710659	Zfr2	chr10	80710659	4.94817	80697501	80720894	23394	5	7.10474e-07	15000	0.000167672	0.00297476	0.00318577
CIS10:21628818_15k	chr10:21628818	Sgk1	chr10	21628818	4.92434	21615660	21639052	23393	5	7.10474e-07	15000	0.000167672	0.00297476	0.00318577
CIS14:63490353_15k	chr14:63490353	Wdfy2	chr14	63490353	4.83044	63475243	63501341	26099	5	7.82251e-07	15000	0.000133765	0.00327528	0.00254153
CIS1:161949814_15k	chr1:161949814	4930523C07Rik	chr1	161949814	4.67114	161935301	161962876	27576	5	8.18755e-07	15000	0.000225976	0.00342813	0.00429355
CIS19:53969366_15k	chr19:53969366	Pdcd4	chr19	53969366	4.81884	53953863	53982050	28188	5	8.24935e-07	15000	0.000103117	0.003454	0.00195922
CIS5:118534928_15k	chr5:118534928	Fbxw8	chr5	118534928	4.67806	118518836	118545169	26334	5	9.13545e-07	15000	0.000221992	0.00382501	0.00421784
CIS5:101009277_15k	chr5:101009277	Plac8	chr5	101009277	4.65843	100996111	101018054	21944	5	9.13545e-07	15000	0.000221992	0.00382501	0.00421784
CIS5:107786935_15k	chr5:107786935	Brdt	chr5	107786935	4.65365	107775232	107797175	21944	5	9.13545e-07	15000	0.000221992	0.00382501	0.00421784
CIS11:94568265_15k	chr11:94568265	Gm11541	chr11	94568265	5.74261	94552196	94579951	27756	7	9.17467e-07	15000	0.000298177	0.00384144	0.00566536
CIS7:31202903_15k	chr7:31202903	Hcst	chr7	31202903	4.92147	31189701	31213171	23471	5	9.5635e-07	15000	0.000234306	0.00400424	0.00445181
CIS1:193346100_15k	chr1:193346100	Dtl	chr1	193346100	4.53151	193327233	193360613	33381	6	9.82506e-07	15000	0.000271172	0.00411375	0.00515226
CIS3:9830626_15k	chr3:9830626	Pag1	chr3	9830626	4.21193	9816641	9880973	64333	9	1.0093e-06	15000	0.00023012	0.00422594	0.00437229
CIS9:52795608_15k	chr9:52795608	CIS9:52795608_15k	chr9	52795608	5.12646	52781541	52805455	23915	6	1.08868e-06	15000	0.000256929	0.00455831	0.00488165
CIS8:123066349_15k	chr8:123066349	Gse1	chr8	123066349	4.58804	123035746	123080923	45178	8	1.10841e-06	15000	0.000218356	0.00464089	0.00414876
CIS2:9409476_15k	chr2:9409476	Gm13220	chr2	9409476	4.85592	9396213	9418318	22106	5	1.11388e-06	15000	0.000355329	0.00466383	0.00675125
CIS2:124057856_15k	chr2:124057856	Sema6d	chr2	124057856	4.83829	124046066	124066698	20633	5	1.11388e-06	15000	0.000355329	0.00466383	0.00675125
CIS15:86167087_15k	chr15:86167087	Tbc1d22a	chr15	86167087	4.84945	86152583	86177240	24658	5	1.12167e-06	15000	0.000191805	0.00469643	0.0036443
CIS6:82820572_15k	chr6:82820572	Sema4f	chr6	82820572	4.8015	82806042	82833649	27608	6	1.14135e-06	15000	0.000288761	0.00477883	0.00548646
CIS5:122689590_15k	chr5:122689590	Hvcn1	chr5	122689590	4.61604	122674961	122702756	27796	6	1.21806e-06	15000	0.000295989	0.00510002	0.00562379
CIS16:89983011_15k	chr16:89983011	Tiam1	chr16	89983011	4.49593	89967257	89995902	28646	5	1.22287e-06	15000	0.000161419	0.00512016	0.00306696
CIS19:41977166_15k	chr19:41977166	Rrp12	chr19	41977166	4.73781	41961663	41989851	28189	5	1.2374e-06	15000	0.000154675	0.00518101	0.00293883
CIS17:84515482_15k	chr17:84515482	Zfp36l2	chr17	84515482	4.98049	84499508	84527098	27591	6	1.3482e-06	15000	0.000269639	0.0056449	0.00512315
CIS7:119386016_15k	chr7:119386016	Mical2	chr7	119386016	4.90206	119371347	119399217	27871	8	1.36621e-06	15000	0.000334723	0.00572034	0.00635973
CIS12:113923484_15k	chr12:113923484	Zbtb42	chr12	113923484	4.7231	113904656	113937966	33311	7	1.37354e-06	15000	0.000251357	0.005751	0.00477579
CIS9:21930260_15k	chr9:21930260	Acp5	chr9	21930260	5.04812	21916193	21942920	26728	6	1.39973e-06	15000	0.000330337	0.00586068	0.0062764
CIS1:64573871_15k	chr1:64573871	Creb1	chr1	64573871	4.42222	64557907	64585482	27576	5	1.47376e-06	15000	0.000406757	0.00617063	0.00772839
CIS4:95423362_15k	chr4:95423362	Fggy	chr4	95423362	4.54705	95404652	95442073	37422	7	1.47984e-06	15000	0.00037884	0.0061961	0.00719796
CIS8:86722509_15k	chr8:86722509	Mir23a	chr8	86722509	4.43285	86707936	86734168	26233	5	1.55177e-06	15000	0.000305698	0.00649725	0.00580827
CIS4:40794442_15k	chr4:40794442	B4galt1	chr4	40794442	4.48815	40780050	40804517	24468	5	1.64427e-06	15000	0.000420933	0.00688456	0.00799773
CIS19:57193969_15k	chr19:57193969	Ablim1	chr19	57193969	4.66088	57179876	57206653	26778	5	1.64987e-06	15000	0.000206234	0.00690801	0.00391844
CIS19:9118061_15k	chr19:9118061	Ahnak	chr19	9118061	4.64736	9102558	9133564	31007	6	1.64987e-06	15000	0.000206234	0.00690801	0.00391844
CIS7:25158081_15k	chr7:25158081	Kcnn4	chr7	25158081	4.8076	25144879	25166882	22004	5	1.77608e-06	15000	0.000435139	0.00743644	0.00826765
CIS6:86474935_15k	chr6:86474935	Pcbp1	chr6	86474935	4.73373	86458952	86485106	26155	5	1.79355e-06	15000	0.000453768	0.00750958	0.00862158
CIS9:109965851_15k	chr9:109965851	Mtap4	chr9	109965851	4.98924	109953190	109975697	22508	5	2.02184e-06	15000	0.000477153	0.00846543	0.00906591
CIS9:122142063_15k	chr9:122142063	Ano10	chr9	122142063	4.97472	122125183	122153316	28134	8	2.17736e-06	15000	0.000513857	0.00911661	0.00976329
CIS9:60618149_15k	chr9:60618149	1700036A12Rik	chr9	60618149	4.97397	60606896	60627996	21101	5	2.17736e-06	15000	0.000513857	0.00911661	0.00976329
CIS9:107456335_15k	chr9:107456335	Rassf1	chr9	107456335	4.95954	107443675	107464775	21101	5	2.17736e-06	15000	0.000513857	0.00911661	0.00976329
CIS11:11735720_15k	chr11:11735720	Ddc	chr11	11735720	5.57579	11722573	11747407	24835	9	2.29367e-06	15000	0.000745442	0.00960359	0.0141634
CIS11:100253653_15k	chr11:100253653	Jup	chr11	100253653	5.57034	100237584	100268261	30678	8	2.29367e-06	15000	0.000745442	0.00960359	0.0141634
CIS11:98639482_15k	chr11:98639482	Nr1d1	chr11	98639482	5.57013	98623413	98651168	27756	8	2.29367e-06	15000	0.000745442	0.00960359	0.0141634
CIS2:11568398_15k	chr2:11568398	Il2ra	chr2	11568398	4.72527	11552188	11580188	28001	7	2.33916e-06	15000	0.000746191	0.00979405	0.0141776
CIS3:84484174_15k	chr3:84484174	Arfip1|Tmem154	chr3	84484174	4.09362	84468790	84495362	26573	5	2.42232e-06	15000	0.000552289	0.0101423	0.0104935
CIS17:50613371_15k	chr17:50613371	Plcl2	chr17	50613371	4.90701	50600303	50624988	24686	6	2.50379e-06	15000	0.000500759	0.0104834	0.00951442
CIS7:74572777_15k	chr7:74572777	Mef2a	chr7	74572777	4.77092	74558109	74584512	26404	6	2.59581e-06	15000	0.000635973	0.0108686	0.0120835
CIS17:34339720_15k	chr17:34339720	Tap2	chr17	34339720	4.87122	34326651	34348432	21782	5	2.69639e-06	15000	0.000539279	0.0112898	0.0102463
CIS18:60885259_15k	chr18:60885259	Ndst1	chr18	60885259	4.19238	60869461	60902492	33032	6	2.72216e-06	15000	0.00030216	0.0113977	0.00574104
CIS1:136985754_15k	chr1:136985754	Lgr6|Ptpn7	chr1	136985754	4.20956	136969790	137036550	66761	10	2.78377e-06	15000	0.00076832	0.0116556	0.0145981
CIS3:9633434_15k	chr3:9633434	Zfp704	chr3	9633434	3.99392	9620847	9641825	20979	4	2.82604e-06	15000	0.000644337	0.0118326	0.0122424
CIS11:87462990_15k	chr11:87462990	Hsf5	chr11	87462990	5.47403	87448382	87476137	27756	7	2.86709e-06	15000	0.000931803	0.0120045	0.0177043
CIS3:88426631_15k	chr3:88426631	Arhgef2	chr3	88426631	3.99227	88414044	88435022	20979	4	3.0279e-06	15000	0.000690361	0.0126778	0.0131169
CIS14:60151072_15k	chr14:60151072	Cab39l	chr14	60151072	4.41412	60137336	60162061	24726	5	3.32457e-06	15000	0.000568501	0.01392	0.0108015
CIS18:67890738_15k	chr18:67890738	Ptpn2	chr18	67890738	4.06305	67876376	67902227	25852	5	3.49992e-06	15000	0.000388492	0.0146542	0.00738134
CIS18:42102016_15k	chr18:42102016	Prelid2	chr18	42102016	4.04502	42089091	42113505	24415	5	3.49992e-06	15000	0.000388492	0.0146542	0.00738134
CIS8:111409331_15k	chr8:111409331	Zfhx3	chr8	111409331	4.32095	111394758	111420990	26233	5	3.5469e-06	15000	0.000698739	0.0148509	0.013276
CIS1:43663332_15k	chr1:43663332	Nck2	chr1	43663332	4.16925	43650271	43674943	24673	5	3.60252e-06	15000	0.000994296	0.0150838	0.0188916
CIS3:68595471_15k	chr3:68595471	Gm10040	chr3	68595471	3.96382	68582884	68605261	22378	5	4.0372e-06	15000	0.000920481	0.0169038	0.0174891
CIS5:123097742_15k	chr5:123097742	P2rx7	chr5	123097742	4.46231	123084576	123106519	21944	5	4.11095e-06	15000	0.000998962	0.0172126	0.0189803
CIS1:36350159_15k	chr1:36350159	Arid5a	chr1	36350159	4.09376	36329840	36360318	30479	6	4.25753e-06	15000	0.00117508	0.0178263	0.0223265
CIS6:94632228_15k	chr6:94632228	Lrig1	chr6	94632228	4.43003	94616245	94642399	26155	6	4.40234e-06	15000	0.00111379	0.0184326	0.0211621
CIS17:28149430_15k	chr17:28149430	Anks1	chr17	28149430	4.77576	28137813	28158142	20330	5	4.42979e-06	15000	0.000885958	0.0185475	0.0168332
CIS14:45946426_15k	chr14:45946426	Psmc6	chr14	45946426	4.3269	45932689	45956041	23353	5	4.69351e-06	15000	0.000802589	0.0196517	0.0152492
CIS7:148625880_15k	chr7:148625880	Lrdd	chr7	148625880	4.61438	148612679	148634681	22003	6	4.91837e-06	15000	0.001205	0.0205932	0.022895
CIS9:51670265_15k	chr9:51670265	9230115E21Rik	chr9	51670265	4.78869	51654791	51681518	26728	7	4.97683e-06	15000	0.00117453	0.020838	0.0223161
CIS1:182271119_15k	chr1:182271119	Itpkb	chr1	182271119	4.02	182249350	182298694	49345	9	5.07628e-06	15000	0.00140105	0.0212544	0.02662
CIS1:173850593_15k	chr1:173850593	Slamf6	chr1	173850593	4.01353	173838982	173860752	21771	4	5.07628e-06	15000	0.00140105	0.0212544	0.02662
CIS1:87850052_15k	chr1:87850052	Gpr55	chr1	87850052	4.00925	87838442	87860211	21770	5	5.07628e-06	15000	0.00140105	0.0212544	0.02662
CIS8:107819978_15k	chr8:107819978	Exoc3l	chr8	107819978	4.09978	107805405	107828722	23318	5	5.09867e-06	15000	0.00100444	0.0213481	0.0190843
CIS2:101827582_15k	chr2:101827582	Ldlrad3	chr2	101827582	4.59342	101815793	101836424	20632	5	5.12387e-06	15000	0.00163451	0.0214536	0.0310558
CIS16:30180992_15k	chr16:30180992	Gm17516	chr16	30180992	3.99945	30168102	30191018	22917	5	5.1972e-06	15000	0.000686031	0.0217607	0.0130346
CIS16:32107364_15k	chr16:32107364	1500031L02Rik	chr16	32107364	3.99762	32095906	32117390	21485	4	5.1972e-06	15000	0.000686031	0.0217607	0.0130346
CIS2:18864526_15k	chr2:18864526	Pip4k2a	chr2	18864526	4.58472	18851263	18874842	23580	6	5.23526e-06	15000	0.00167005	0.02192	0.0317309
CIS1:37535883_15k	chr1:37535883	Mgat4a	chr1	37535883	3.98651	37524272	37544591	20320	4	5.24003e-06	15000	0.00144625	0.02194	0.0274787
CIS12:113093620_15k	chr12:113093620	Ppp1r13b	chr12	113093620	4.50202	113080585	113103758	23174	5	5.29793e-06	15000	0.000969521	0.0221824	0.0184209
CIS8:74874583_15k	chr8:74874583	Eps15l1	chr8	74874583	4.07478	74861468	74884785	23318	5	5.32035e-06	15000	0.00104811	0.0222763	0.0199141
CIS18:73992886_15k	chr18:73992886	Me2	chr18	73992886	3.95583	73979961	74001503	21543	4	5.44433e-06	15000	0.00060432	0.0227954	0.0114821
CIS11:115767225_15k	chr11:115767225	2210020M01Rik|Recql5	chr11	115767225	5.3564	115755539	115777451	21913	6	5.5048e-06	15000	0.00178906	0.0230486	0.0339922
CIS4:122612606_15k	chr4:122612606	Gm12891	chr4	122612606	4.23896	122601092	122622681	21590	5	5.59052e-06	15000	0.00143117	0.0234075	0.0271923
CIS15:85846548_15k	chr15:85846548	Celsr1	chr15	85846548	4.43543	85830593	85861052	30460	6	5.83268e-06	15000	0.000997388	0.0244214	0.0189504
CIS10:76994195_15k	chr10:76994195	Itgb2	chr10	76994195	4.47999	76979575	77007353	27779	6	5.86141e-06	15000	0.00138329	0.0245417	0.0262826
CIS7:152216689_15k	chr7:152216689	Ccnd1	chr7	152216689	4.57576	152203488	152226957	23470	7	5.87472e-06	15000	0.00143931	0.0245975	0.0273468
CIS3:90398559_15k	chr3:90398559	S100a3	chr3	90398559	3.90802	90383175	90411145	27971	5	6.0558e-06	15000	0.00138072	0.0253556	0.0262337
CIS5:123444451_15k	chr5:123444451	Kdm2b	chr5	123444451	4.35685	123432748	123454692	21945	5	6.39482e-06	15000	0.00155394	0.0267751	0.0295249
CIS14:26417612_15k	chr14:26417612	Zmiz1	chr14	26417612	4.23923	26403876	26428601	24726	5	6.64913e-06	15000	0.001137	0.0278399	0.021603
CIS9:119892783_15k	chr9:119892783	Csrnp1	chr9	119892783	4.66463	119881530	119901223	19694	5	6.84314e-06	15000	0.00161498	0.0286522	0.0306846
CIS18:33103178_15k	chr18:33103178	Camk4	chr18	33103178	3.93609	33091689	33113231	21543	4	6.99985e-06	15000	0.000776983	0.0293084	0.0147627
CIS13:12367400_15k	chr13:12367400	Actn2	chr13	12367400	3.98206	12354487	12376009	21523	4	7.09546e-06	15000	0.00128428	0.0297087	0.0244013
CIS19:41916564_15k	chr19:41916564	Frat2	chr19	41916564	4.33618	41899652	41929248	29597	6	7.42442e-06	15000	0.000928052	0.031086	0.017633
CIS5:92663380_15k	chr5:92663380	Ppef2	chr5	92663380	4.2581	92651677	92672158	20482	5	8.06965e-06	15000	0.00196093	0.0337876	0.0372576
CIS19:4120489_15k	chr19:4120489	Aip	chr19	4120489	4.15724	4106396	4131764	25369	5	8.24935e-06	15000	0.00103117	0.03454	0.0195922
CIS17:48131738_15k	chr17:48131738	Gm14871	chr17	48131738	4.61156	48120121	48140450	20330	5	8.28178e-06	15000	0.00165636	0.0346758	0.0314708
CIS15:79878141_15k	chr15:79878141	Rpl3	chr15	79878141	4.31987	79859286	79889744	30459	8	8.30035e-06	15000	0.00141936	0.0347536	0.0269678
CIS3:51368375_15k	chr3:51368375	5031434O11Rik	chr3	51368375	3.8789	51352991	51380962	27972	5	8.47812e-06	15000	0.00193301	0.0354979	0.0367272
CIS6:135146979_15k	chr6:135146979	8430419L09Rik	chr6	135146979	4.24462	135133902	135158604	24703	7	8.80469e-06	15000	0.00222759	0.0368652	0.0423241
CIS1:166003336_15k	chr1:166003336	Sell	chr1	166003336	3.90366	165993176	166012043	18868	4	8.84255e-06	15000	0.00244054	0.0370238	0.0463703
CIS6:143782319_15k	chr6:143782319	Sox5	chr6	143782319	4.21309	143770695	143791037	20343	5	8.96774e-06	15000	0.00226884	0.0375479	0.0431079
CIS8:125928505_15k	chr8:125928505	Tcf25	chr8	125928505	3.9795	125916847	125937249	20403	4	9.31061e-06	15000	0.00183419	0.0389835	0.0348496
CIS7:105716592_15k	chr7:105716592	A630091E08Rik	chr7	105716592	4.42636	105704857	105725393	20537	5	9.70012e-06	15000	0.00237653	0.0406144	0.0451541
CIS13:37968784_15k	chr13:37968784	Rreb1	chr13	37968784	3.95176	37951567	37984567	33001	7	9.72341e-06	15000	0.00175994	0.0407119	0.0334388
CIS4:87767887_15k	chr4:87767887	BC057079	chr4	87767887	4.04972	87757812	87777962	20151	6	9.86562e-06	15000	0.0025256	0.0413074	0.0479864
CIS6:48652522_30k	chr6:48652522	Gimap6	chr6	48652522	4.95145	48623443	48678693	55251	7	1.25229e-05	30000	0.00246701	0.0424401	0.0468732
CIS4:140308025_30k	chr4:140308025	Padi4	chr4	140308025	4.89005	140261940	140333948	72009	10	1.29018e-05	30000	0.00268358	0.0437244	0.0509881
CIS5:112702310_15k	chr5:112702310	Tpst2	chr5	112702310	4.1781	112692069	112709624	17556	5	1.05058e-05	15000	0.0025529	0.0439877	0.0485052
CIS14:20781632_15k	chr14:20781632	Gng2	chr14	20781632	4.11079	20770643	20791248	20606	6	1.05604e-05	15000	0.00180583	0.0442163	0.0343107
CIS1:36653484_15k	chr1:36653484	Fam178b	chr1	36653484	3.8781	36640422	36663643	23222	5	1.11351e-05	15000	0.00307328	0.0466225	0.0583923
CIS15:81345949_15k	chr15:81345949	Gm5218	chr15	81345949	4.22652	81334345	81354651	20307	5	1.12167e-05	15000	0.00191805	0.0469643	0.036443
CIS3:95999673_15k	chr3:95999673	Sv2a	chr3	95999673	3.82067	95980093	96012259	32167	6	1.13042e-05	15000	0.00257735	0.0473305	0.0489696
CIS15:98768185_15k	chr15:98768185	Tuba1b	chr15	98768185	4.19948	98756582	98781239	24658	4	1.16654e-05	15000	0.00199478	0.0488429	0.0379008
CIS4:46459408_15k	chr4:46459408	Anp32b	chr4	46459408	4.00768	46449333	46466604	17272	4	1.18387e-05	15000	0.00303072	0.0495688	0.0575837
CIS1:58772967_15k	chr1:58772967	Cflar	chr1	58772967	3.87107	58762808	58781675	18868	4	1.19538e-05	15000	0.00329925	0.0500506	0.0626858
CIS19:8667067_15k	chr19:8667067	Slc22a8	chr19	8667067	4.06524	8655793	8678342	22550	5	1.19616e-05	15000	0.00149519	0.0500831	0.0284087
CIS6:72941442_15k	chr6:72941442	Dnahc6	chr6	72941442	4.13373	72929817	72948707	18891	5	1.20657e-05	15000	0.00305262	0.050519	0.0579997
CIS14:54798059_15k	chr14:54798059	Traj40	chr14	54798059	4.0532	54785697	54809048	23352	5	1.23205e-05	15000	0.0021068	0.0515857	0.0400291
CIS4:133310697_15k	chr4:133310697	Arid1a	chr4	133310697	3.99219	133302062	133317894	15833	4	1.2332e-05	15000	0.003157	0.0516342	0.059983
CIS4:148843296_15k	chr4:148843296	Nmnat1	chr4	148843296	3.98748	148833221	148849053	15833	4	1.26609e-05	15000	0.00324119	0.0530111	0.0615825
CIS4:7381797_15k	chr4:7381797	8430436N08Rik	chr4	7381797	3.98072	7373161	7388993	15833	4	1.29897e-05	15000	0.00332537	0.054388	0.0631821
CIS12:74804028_15k	chr12:74804028	Prkch	chr12	74804028	4.22172	74790994	74814166	23173	5	1.31467e-05	15000	0.00240585	0.0550453	0.0457111
CIS17:45626870_15k	chr17:45626870	Spats1	chr17	45626870	4.47871	45615253	45634131	18879	5	1.32894e-05	15000	0.00265787	0.0556426	0.0504996
CIS12:114291346_15k	chr12:114291346	Pacs2	chr12	114291346	4.20314	114279760	114301484	21725	5	1.33429e-05	15000	0.00244176	0.0558669	0.0463934
CIS4:148696490_15k	chr4:148696490	Ube4b	chr4	148696490	3.96791	148686415	148702247	15833	4	1.36474e-05	15000	0.00349375	0.0571418	0.0663812
CIS6:136418378_15k	chr6:136418378	Gm6728	chr6	136418378	4.10166	136405301	136431455	26155	6	1.36962e-05	15000	0.00346513	0.0573459	0.0658375
CIS4:120285307_15k	chr4:120285307	Gm8439	chr4	120285307	3.96398	120275232	120291064	15833	4	1.39763e-05	15000	0.00357793	0.0585188	0.0679807
CIS6:127534571_15k	chr6:127534571	Efcab4b	chr6	127534571	4.09136	127522947	127541836	18890	5	1.40223e-05	15000	0.00354764	0.0587113	0.0674051
CIS19:53268916_15k	chr19:53268916	Add3	chr19	53268916	3.98473	53257642	53277372	19731	4	1.40239e-05	15000	0.00175299	0.0587181	0.0333068
CIS2:156708431_15k	chr2:156708431	Sla2	chr2	156708431	4.33495	156698116	156714326	16211	5	1.40349e-05	15000	0.00447715	0.0587643	0.0850658
CIS14:27806346_15k	chr14:27806346	Hesx1	chr14	27806346	3.99321	27796731	27813214	16484	4	1.40805e-05	15000	0.00240777	0.0589551	0.0457476
CIS14:78833734_15k	chr14:78833734	Akap11	chr14	78833734	3.9868	78824118	78841975	17858	4	1.40805e-05	15000	0.00240777	0.0589551	0.0457476
CIS19:34365241_15k	chr19:34365241	Fas	chr19	34365241	3.96161	34355376	34373698	18323	4	1.48488e-05	15000	0.0018561	0.0621721	0.035266
CIS6:87049630_50k	chr6:87049630	D6Ertd527e	chr6	87049630	5.72981	86991424	87093284	101861	9	2.24882e-05	50000	0.00364309	0.0629219	0.0692186
CIS11:6456431_15k	chr11:6456431	Ccm2	chr11	6456431	5.00373	6444745	6462274	17530	7	1.6285e-05	15000	0.00529264	0.0681855	0.10056
CIS14:54850257_15k	chr14:54850257	Dad1	chr14	54850257	3.97086	54837894	54858499	20606	4	1.66228e-05	15000	0.0028425	0.0695998	0.0540076
CIS2:127151084_15k	chr2:127151084	Dusp2	chr2	127151084	4.28573	127140768	127156978	16211	5	1.67083e-05	15000	0.00532994	0.0699575	0.101269
CIS2:19232943_15k	chr2:19232943	Armc3	chr2	19232943	4.28119	19222627	19240311	17685	5	1.68197e-05	15000	0.00536547	0.0704239	0.101944
CIS6:70779337_15k	chr6:70779337	Eif2ak3	chr6	70779337	4.0222	70769166	70785150	15985	5	1.72833e-05	15000	0.00437267	0.0723651	0.0830807
CIS11:115938138_15k	chr11:115938138	Unc13d	chr11	115938138	4.99023	115929373	115943981	14609	5	1.73172e-05	15000	0.00562809	0.0725071	0.106934
CIS11:4772142_15k	chr11:4772142	Nipsnap1	chr11	4772142	4.98918	4763378	4779446	16069	5	1.74319e-05	15000	0.00566536	0.0729873	0.107642
CIS11:77604129_15k	chr11:77604129	Myo18a	chr11	77604129	4.98867	77595364	77609972	14609	5	1.74319e-05	15000	0.00566536	0.0729873	0.107642
CIS6:83609566_15k	chr6:83609566	Clec4f	chr6	83609566	3.99178	83600847	83615378	14532	4	1.80985e-05	15000	0.00457893	0.0757785	0.0869996
CIS11:34651108_15k	chr11:34651108	Ccdc99	chr11	34651108	4.9772	34642343	34656951	14609	5	1.83493e-05	15000	0.00596354	0.0768287	0.113307
CIS11:75093034_15k	chr11:75093034	Rtn4rl1	chr11	75093034	4.97666	75084269	75100338	16070	5	1.83493e-05	15000	0.00596354	0.0768287	0.113307
CIS6:29182081_15k	chr6:29182081	Impdh1	chr6	29182081	3.98682	29173363	29187893	14531	4	1.87507e-05	15000	0.00474393	0.0785093	0.0901347
CIS19:45707728_15k	chr19:45707728	Fbxw4	chr19	45707728	3.92173	45696453	45716184	19732	4	1.89735e-05	15000	0.00237169	0.0794421	0.0450621
CIS8:73253630_75k	chr8:73253630	Pde4c	chr8	73253630	5.97522	73151331	73319393	168063	10	3.56652e-05	75000	0.00392317	0.0831356	0.0745402
CIS10:122090317_15k	chr10:122090317	Ppm1h	chr10	122090317	4.03246	122081545	122096165	14621	5	2.02485e-05	15000	0.00477865	0.0847805	0.0907943
CIS5:135418362_15k	chr5:135418362	Wbscr27	chr5	135418362	3.99327	135409585	135424214	14630	4	2.05548e-05	15000	0.00499481	0.0860628	0.0949014
CIS12:82969424_15k	chr12:82969424	Pcnx	chr12	82969424	3.99316	82959286	82975217	15932	4	2.06031e-05	15000	0.00377036	0.086265	0.0716368
CIS5:110943893_15k	chr5:110943893	A630023P12Rik	chr5	110943893	3.99147	110935115	110949744	14630	4	2.0707e-05	15000	0.00503181	0.0867003	0.0956044
CIS10:41322278_15k	chr10:41322278	Ccdc162	chr10	41322278	4.0156	41310582	41336898	26317	7	2.13142e-05	15000	0.00503016	0.0892427	0.095573
CIS15:98959638_15k	chr15:98959638	Spats2	chr15	98959638	3.99595	98950936	98966890	15955	4	2.1536e-05	15000	0.00368266	0.0901714	0.0699706
CIS15:79154390_15k	chr15:79154390	Pla2g6	chr15	79154390	3.99425	79145688	79161642	15955	5	2.17604e-05	15000	0.00372103	0.0911107	0.0706995
CIS15:61820628_15k	chr15:61820628	Myc	chr15	61820628	3.99387	61811926	61827880	15955	4	2.17604e-05	15000	0.00372103	0.0911107	0.0706995
CIS5:23851061_15k	chr5:23851061	Kcnh2	chr5	23851061	3.98177	23843746	23856912	13167	4	2.19251e-05	15000	0.0053278	0.0918004	0.101228
CIS16:5385942_15k	chr16:5385942	n-R5s30	chr16	5385942	3.81803	5374484	5395967	21484	4	2.20117e-05	15000	0.00290554	0.092163	0.0552053
CIS6:129185210_15k	chr6:129185210	2310001H17Rik	chr6	129185210	3.96565	129176492	129191022	14531	4	2.20117e-05	15000	0.00556897	0.0921631	0.10581
CIS7:29460304_15k	chr7:29460304	Fbxo27	chr7	29460304	4.1896	29450036	29467638	17603	5	2.26792e-05	15000	0.00555639	0.0949576	0.105571
CIS5:37641905_15k	chr5:37641905	Crmp1	chr5	37641905	3.97165	37633128	37647757	14630	4	2.26864e-05	15000	0.00551279	0.0949879	0.104743
CIS10:38912863_15k	chr10:38912863	Wisp3	chr10	38912863	4.00068	38904091	38917249	13159	4	2.27352e-05	15000	0.0053655	0.0951922	0.101945
CIS7:26469430_15k	chr7:26469430	B9d2	chr7	26469430	4.17362	26459162	26478231	19070	6	2.32256e-05	15000	0.00569028	0.0972458	0.108115
CIS4:154790358_15k	chr4:154790358	2010015L04Rik|5830444B04Rik	chr4	154790358	3.89291	154781722	154796115	14394	4	2.35131e-05	15000	0.00601934	0.0984492	0.114368
CIS1:35707227_15k	chr1:35707227	CIS1:35707227_15k	chr1	35707227	3.75988	35695616	35714483	18868	4	2.37439e-05	15000	0.00655331	0.0994157	0.124513
CIS11:69229429_15k	chr11:69229429	Kdm6b	chr11	69229429	4.87686	69220665	69235272	14608	5	2.44276e-05	15000	0.00793896	0.102278	0.15084
CIS16:49845736_15k	chr16:49845736	Cd47	chr16	49845736	3.80478	49828549	49855762	27214	5	2.53746e-05	15000	0.00334945	0.106243	0.0636395
CIS15:102234647_15k	chr15:102234647	Sp1	chr15	102234647	3.96351	102224495	102240449	15955	4	2.55741e-05	15000	0.00437316	0.107079	0.0830901
CIS6:82867069_15k	chr6:82867069	Sema4f	chr6	82867069	3.93575	82856898	82872881	15984	5	2.6088e-05	15000	0.00660026	0.10923	0.125405
CIS6:50487816_15k	chr6:50487816	Cycs	chr6	50487816	3.93453	50474738	50496534	21797	6	2.6251e-05	15000	0.00664151	0.109913	0.126189
CIS10:28235703_15k	chr10:28235703	Ptprk	chr10	28235703	3.9608	28228393	28241552	13160	4	2.73533e-05	15000	0.00645537	0.114528	0.122652
CIS10:59748163_15k	chr10:59748163	Psap	chr10	59748163	3.9607	59739391	59752549	13159	4	2.73533e-05	15000	0.00645537	0.114528	0.122652
CISX:100689852_15k	chrX:100689852	Enox	chrX	100689852	2.99963	100681378	100696913	15536	3	2.76261e-05	15000	0.00270736	0.115671	0.0514398
CIS1:194946971_50k	chr1:194946971	Diexf	chr1	194946971	4.9139	194908227	194980872	72646	7	4.29299e-05	50000	0.00854306	0.120118	0.162318
CIS4:137019695_15k	chr4:137019695	Hspg2	chr4	137019695	3.86015	137011060	137025452	14393	4	2.87747e-05	15000	0.00736633	0.12048	0.13996
CIS4:107989626_15k	chr4:107989626	Gm12740	chr4	107989626	3.85906	107980990	107995383	14394	4	2.87747e-05	15000	0.00736633	0.12048	0.13996
CIS17:12697665_15k	chr17:12697665	Slc22a3	chr17	12697665	4.29895	12687500	12704925	17426	5	2.92751e-05	15000	0.00585503	0.122575	0.111245
CIS7:87811866_30k	chr7:87811866	Crtc3	chr7	87811866	4.98355	87788382	87826543	38162	8	3.74159e-05	30000	0.00710902	0.126802	0.135071
CIS3:52663463_30k	chr3:52663463	Cog6	chr3	52663463	4.27338	52641073	52702646	61574	8	3.87448e-05	30000	0.00728403	0.131306	0.138397
CIS2:22662167_15k	chr2:22662167	Apbb1ip	chr2	22662167	4.06945	22654799	22666588	11790	5	3.21913e-05	15000	0.010269	0.134785	0.195111
CIS18:15362571_15k	chr18:15362571	Kctd1	chr18	15362571	3.62991	15351082	15371188	20107	4	3.30548e-05	15000	0.00366909	0.138401	0.0697127
CIS11:106247268_15k	chr11:106247268	Icam2	chr11	106247268	4.76387	106238503	106251650	13148	5	3.52078e-05	15000	0.0114425	0.147415	0.217408
CIS3:95020701_15k	chr3:95020701	Gabpb2	chr3	95020701	3.62492	95009513	95031890	22378	5	3.53255e-05	15000	0.00805421	0.147908	0.15303
CIS15:8513980_15k	chr15:8513980	Gm2348	chr15	8513980	3.90871	8505277	8519781	14505	4	3.70151e-05	15000	0.00632958	0.154982	0.120262
CIS1:181498837_30k	chr1:181498837	Cnst	chr1	181498837	4.23913	181475605	181516261	40657	6	4.62158e-05	30000	0.0109532	0.156625	0.20811
CIS15:84211944_15k	chr15:84211944	1810041L15Rik	chr15	84211944	3.90376	84200341	84219196	18856	5	3.74638e-05	15000	0.0064063	0.156861	0.12172
CIS15:98705818_15k	chr15:98705818	Rhebl1	chr15	98705818	3.90012	98695665	98711619	15955	4	3.79124e-05	15000	0.00648302	0.158739	0.123177
CIS2:72024734_30k	chr2:72024734	Rapgef4	chr2	72024734	4.92227	72001143	72036529	35387	9	4.84939e-05	30000	0.0126569	0.164346	0.240481
CIS17:29142664_15k	chr17:29142664	Stk38	chr17	29142664	4.20356	29133952	29152829	18878	6	3.98681e-05	15000	0.00797362	0.166928	0.151499
CIS2:120678736_15k	chr2:120678736	Ttbk2	chr2	120678736	3.99206	120672841	120681683	8843	4	3.99885e-05	15000	0.0127563	0.167432	0.24237
CIS2:18929367_15k	chr2:18929367	4930426L09Rik	chr2	18929367	3.98956	18923473	18932315	8843	4	4.03226e-05	15000	0.0128629	0.168831	0.244395
CIS2:24602987_15k	chr2:24602987	Cacna1b	chr2	24602987	3.98852	24597092	24605934	8843	4	4.0434e-05	15000	0.0128984	0.169297	0.245071
CIS3:99656829_15k	chr3:99656829	Spag17	chr3	99656829	3.5817	99647040	99665221	18182	4	4.07757e-05	15000	0.00929686	0.170728	0.17664
CIS7:91828610_15k	chr7:91828610	Zfand6	chr7	91828610	3.97916	91821275	91833010	11736	4	4.09864e-05	15000	0.0100417	0.17161	0.190792
CIS7:151723833_15k	chr7:151723833	Ppfia1	chr7	151723833	3.978	151716499	151728234	11736	4	4.09864e-05	15000	0.0100417	0.17161	0.190792
CIS7:81485965_15k	chr7:81485965	Slco3a1	chr7	81485965	3.97412	81480097	81490365	10269	4	4.18062e-05	15000	0.0102425	0.175042	0.194608
CIS9:14697117_15k	chr9:14697117	Folr4	chr9	14697117	4.09406	14688677	14702744	14068	5	4.1992e-05	15000	0.00991011	0.17582	0.188292
CIS2:26978539_15k	chr2:26978539	Fam163b	chr2	26978539	3.97851	26972644	26981486	8843	4	4.22162e-05	15000	0.013467	0.176759	0.255873
CIS2:173241507_15k	chr2:173241507	CIS2:173241507_15k	chr2	173241507	3.97803	173234138	173247401	13264	6	4.23276e-05	15000	0.0135025	0.177226	0.256548
CIS9:107526669_15k	chr9:107526669	Gnai2	chr9	107526669	4.08823	107518229	107533703	15475	5	4.32362e-05	15000	0.0102037	0.18103	0.193871
CIS4:40687019_30k	chr4:40687019	Smu1	chr4	40687019	4.52217	40661097	40704301	43205	6	5.35047e-05	30000	0.011129	0.181328	0.211451
CIS4:106216770_30k	chr4:106216770	Dhcr24	chr4	106216770	4.51255	106185087	106239813	54727	8	5.44534e-05	30000	0.0113263	0.184543	0.2152
CIS2:173680659_15k	chr2:173680659	Gm14371	chr2	173680659	3.96935	173674765	173683607	8843	4	4.45554e-05	15000	0.0142132	0.186553	0.27005
CISX:160845149_15k	chrX:160845149	Figf	chrX	160845149	2.9849	160836676	160850799	14124	3	4.45701e-05	15000	0.00436787	0.186615	0.0829896
CIS11:3229550_15k	chr11:3229550	Pik3ip1	chr11	3229550	4.69686	3219324	3235393	16070	6	4.50706e-05	15000	0.0146479	0.188711	0.278311
CIS6:52862062_15k	chr6:52862062	Jazf1	chr6	52862062	3.85519	52853344	52866421	13078	4	4.51648e-05	15000	0.0114267	0.189105	0.217107
CIS3:68960752_30k	chr3:68960752	Kpna4	chr3	68960752	4.16482	68943959	68974746	30788	5	5.58647e-05	30000	0.0105026	0.189325	0.199549
CISX:34523967_15k	chrX:34523967	38961	chrX	34523967	2.98298	34515493	34529616	14124	3	4.53068e-05	15000	0.00444007	0.1897	0.0843613
CISX:108574510_15k	chrX:108574510	Rps6ka6	chrX	108574510	2.98267	108566037	108580159	14123	3	4.53068e-05	15000	0.00444007	0.1897	0.0843613
CIS9:65071694_15k	chr9:65071694	Parp16	chr9	65071694	4.0704	65063254	65077321	14068	5	4.54136e-05	15000	0.0107176	0.190147	0.203634
CIS2:30110082_15k	chr2:30110082	Lrrc8a	chr2	30110082	3.95779	30104188	30113030	8843	4	4.76743e-05	15000	0.0152081	0.199612	0.288954
CIS6:88879694_15k	chr6:88879694	Tpra1	chr6	88879694	3.83903	88869523	88885507	15985	5	4.9078e-05	15000	0.0124167	0.20549	0.235918
CIS9:57658497_15k	chr9:57658497	Arid3b	chr9	57658497	4.03009	57650057	57662717	12661	5	4.93017e-05	15000	0.0116352	0.206426	0.221069
CIS17:34748727_30k	chr17:34748727	Agpat1	chr17	34748727	5.0123	34731284	34763262	31979	6	6.27811e-05	30000	0.00985664	0.212765	0.187276
CIS5:136575524_15k	chr5:136575524	Rasa4	chr5	136575524	3.85927	136566746	136579912	13167	4	5.23766e-05	15000	0.0127275	0.219301	0.241823
CIS5:77555918_15k	chr5:77555918	Hopx	chr5	77555918	3.85679	77548603	77560307	11705	4	5.29856e-05	15000	0.0128755	0.221851	0.244635
CIS7:29359093_15k	chr7:29359093	Pak4	chr7	29359093	3.93006	29350292	29364960	14669	5	5.47852e-05	15000	0.0134224	0.229386	0.255025
CIS7:122834542_15k	chr7:122834542	Sox6	chr7	122834542	3.92681	122827208	122837476	10269	4	5.51951e-05	15000	0.0135228	0.231102	0.256933
CIS17:35457834_15k	chr17:35457834	H2-Q1	chr17	35457834	4.07057	35449122	35466547	17426	7	5.54687e-05	15000	0.0110937	0.232247	0.210781
CIS17:52488029_15k	chr17:52488029	CIS17:52488029_15k	chr17	52488029	4.06946	52479316	52492385	13070	4	5.58539e-05	15000	0.0111708	0.23386	0.212245
CIS12:70553331_15k	chr12:70553331	Arf6	chr12	70553331	3.80795	70543193	70559124	15932	5	5.61188e-05	15000	0.0102697	0.234969	0.195125
CIS9:43048730_15k	chr9:43048730	Oaf	chr9	43048730	3.98754	43041697	43051543	9847	4	5.67669e-05	15000	0.013397	0.237683	0.254543
CIS9:100359641_15k	chr9:100359641	Il20rb	chr9	100359641	3.98698	100354014	100363861	9848	4	5.67669e-05	15000	0.013397	0.237683	0.254543
CIS7:133802058_15k	chr7:133802058	Ccdc101	chr7	133802058	3.92228	133794724	133806459	11736	4	5.76543e-05	15000	0.0141253	0.241398	0.268381
CIS4:8849852_15k	chr4:8849852	Rps18-ps2	chr4	8849852	3.7207	8842655	8855609	12955	4	5.80427e-05	15000	0.0148589	0.243025	0.28232
CIS15:34835887_15k	chr15:34835887	Stk3	chr15	34835887	3.82838	34827184	34841688	14505	4	6.01215e-05	15000	0.0102808	0.251729	0.195335
CIS8:23843408_75k	chr8:23843408	Plat	chr8	23843408	5.56275	23784952	23887251	102300	9	0.000111319	75000	0.012245	0.259484	0.232656
CIS17:29404042_15k	chr17:29404042	BC004004	chr17	29404042	4.03887	29396781	29409850	13070	6	6.24022e-05	15000	0.0124804	0.261278	0.237129
CIS7:132778208_15k	chr7:132778208	Il21r	chr7	132778208	3.90589	132770874	132782609	11736	4	6.27092e-05	15000	0.0153638	0.262564	0.291912
CIS9:108245482_15k	chr9:108245482	Gpx1	chr9	108245482	3.95457	108239856	108248296	8441	4	6.36101e-05	15000	0.015012	0.266335	0.285228
CIS2:162967108_30k	chr2:162967108	Gtsf1l	chr2	162967108	4.77021	162952364	162975954	23591	6	7.96109e-05	30000	0.0207784	0.269801	0.39479
CIS6:54546357_50k	chr6:54546357	Fkbp14|Plekha8	chr6	54546357	5.19398	54512404	54570610	58207	7	9.76033e-05	50000	0.0158117	0.273094	0.300423
CIS4:139151254_15k	chr4:139151254	Iffo2	chr4	139151254	3.69279	139142618	139155571	12954	4	6.70862e-05	15000	0.0171741	0.28089	0.326307
CIS2:33679969_50k	chr2:33679969	Fam125b	chr2	33679969	5.64343	33660297	33694723	34427	7	0.000101187	50000	0.0229695	0.283122	0.43642
CIS15:100555081_15k	chr15:100555081	Galnt6	chr15	100555081	3.79596	100546379	100560883	14505	5	6.95435e-05	15000	0.0118919	0.291179	0.225947
CIS12:33990087_15k	chr12:33990087	Atxn7l1	chr12	33990087	3.75979	33981398	33995880	14483	4	7.06391e-05	15000	0.0129269	0.295766	0.245612
CIS19:36992279_15k	chr19:36992279	Fgfbp3	chr19	36992279	3.69886	36981004	36999325	18322	4	7.17694e-05	15000	0.00897117	0.300498	0.170452
CIS4:154553999_30k	chr4:154553999	Ski	chr4	154553999	4.34257	154533837	154571281	37445	7	9.10719e-05	30000	0.018943	0.308643	0.359916
CIS14:55074561_50k	chr14:55074561	Lrp10	chr14	55074561	5.1499	55042450	55102084	59635	9	0.000111613	50000	0.0122774	0.312293	0.233271
CIS17:31030390_15k	chr17:31030390	Glp1r	chr17	31030390	3.98563	31024582	31033295	8714	4	7.47286e-05	15000	0.0149457	0.312889	0.283969
CIS2:91483910_15k	chr2:91483910	Zfp408	chr2	91483910	3.88004	91478016	91485384	7369	4	7.80833e-05	15000	0.0249086	0.326935	0.473263
CIS17:84408026_15k	chr17:84408026	CIS17:84408026_15k	chr17	84408026	3.97067	84402218	84410931	8714	4	8.10844e-05	15000	0.0162169	0.3395	0.308121
CIS4:44114837_15k	chr4:44114837	Gne	chr4	44114837	3.64442	44107641	44119155	11515	4	8.17202e-05	15000	0.0209204	0.342163	0.397487
CISX:39862317_15k	chrX:39862317	Sh2d1a	chrX	39862317	2.94603	39855256	39867966	12711	3	8.17733e-05	15000	0.00801379	0.342385	0.152262
CIS6:120420551_15k	chr6:120420551	Il17ra	chr6	120420551	3.72666	120413286	120424910	11625	4	8.2014e-05	15000	0.0207496	0.343393	0.394242
CIS10:42835473_15k	chr10:42835473	Sobp	chr10	42835473	3.76635	42829624	42839859	10236	4	8.33031e-05	15000	0.0196595	0.34879	0.373531
CIS10:93392213_30k	chr10:93392213	Vezt	chr10	93392213	4.487	93374657	93400992	26336	5	0.000103799	30000	0.0202409	0.351776	0.384577
CIS4:100967429_15k	chr4:100967429	Jak1	chr4	100967429	3.6163	100960233	100971747	11515	4	8.92839e-05	15000	0.0228567	0.373832	0.434277
CIS1:167086016_15k	chr1:167086016	Tbx19	chr1	167086016	3.38762	167078760	167091821	13062	5	9.15368e-05	15000	0.0252642	0.383265	0.480019
CIS8:47937676_15k	chr8:47937676	Irf2	chr8	47937676	3.50924	47928932	47943505	14574	4	9.37711e-05	15000	0.0184729	0.39262	0.350985
CIS11:118002232_15k	chr11:118002232	Cyth1	chr11	118002232	4.45576	117994928	118006614	11687	8	9.38111e-05	15000	0.0304886	0.392787	0.579283
CIS7:52392525_30k	chr7:52392525	Flt3l	chr7	52392525	4.62856	52374912	52401332	26421	5	0.000116186	30000	0.0220754	0.393755	0.419432
CIS2:73294433_15k	chr2:73294433	Wipf1	chr2	73294433	3.84125	73290012	73297380	7369	5	9.69079e-05	15000	0.0309136	0.405754	0.587359
CIS3:138530378_15k	chr3:138530378	Tspan5	chr3	138530378	3.29891	138521987	138535972	13986	4	9.99207e-05	15000	0.0227819	0.418368	0.432856
CIS2:121960472_30k	chr2:121960472	Patl2	chr2	121960472	4.62724	121951626	121963421	11796	5	0.000126488	30000	0.0330135	0.428669	0.627256
CIS12:108997975_30k	chr12:108997975	CIS12:108997975_30k	chr12	108997975	4.33499	108977683	109015367	37685	6	0.000133692	30000	0.0195191	0.453083	0.370862
CIS5:74011289_15k	chr5:74011289	Lrrc66	chr5	74011289	3.70299	74005437	74014215	8779	4	0.000109169	15000	0.026528	0.457089	0.504032
CIS7:135217553_15k	chr7:135217553	Itgam	chr7	135217553	3.79044	135211685	135221953	10269	5	0.000111073	15000	0.0272129	0.465064	0.517046
CIS9:32511299_15k	chr9:32511299	Ets1	chr9	32511299	3.86221	32507079	32514112	7034	4	0.000111357	15000	0.0262801	0.46625	0.499323
CISX:155691806_15k	chrX:155691806	Rps6ka3	chrX	155691806	2.91757	155683332	155697455	14124	4	0.000114188	15000	0.0111904	0.478105	0.212618
CIS9:58104414_15k	chr9:58104414	Stoml1	chr9	58104414	3.85536	58100194	58107227	7034	4	0.000114623	15000	0.0270509	0.479925	0.513968
CIS4:59866592_50k	chr4:59866592	Snx30	chr4	59866592	4.87837	59847375	59876200	28826	6	0.000176058	50000	0.0286974	0.492609	0.54525
CIS4:102367838_15k	chr4:102367838	Sgip1	chr4	102367838	3.53188	102362081	102370717	8637	4	0.000121018	15000	0.0309807	0.506704	0.588633
CIS15:27751033_30k	chr15:27751033	Trio	chr15	27751033	4.3616	27730709	27765550	34842	6	0.000149906	30000	0.0196377	0.508033	0.373117
CIS9:61770219_15k	chr9:61770219	Kif23	chr9	61770219	3.84189	61765999	61773032	7034	4	0.000123176	15000	0.0290696	0.51574	0.552323
CIS1:89733858_15k	chr1:89733858	Sag	chr1	89733858	3.26566	89728053	89738212	10160	4	0.000124614	15000	0.0343936	0.521761	0.653478
CIS1:129159816_75k	chr1:129159816	Mgat5	chr1	129159816	5.06541	129130734	129167086	36353	6	0.000225855	75000	0.0379437	0.526468	0.720929
CIS6:84129622_50k	chr6:84129622	Dysf	chr6	84129622	4.92989	84110220	84139323	29104	6	0.000192656	50000	0.0312103	0.539053	0.592997
CIS7:134552437_50k	chr7:134552437	Zfp764	chr7	134552437	5.33229	134523058	134572022	48965	7	0.000193129	50000	0.0297419	0.540375	0.565096
CIS13:56621365_15k	chr13:56621365	Fbxl21	chr13	56621365	3.24233	56614191	56627104	12914	4	0.000136653	15000	0.0247342	0.572167	0.469951
CISX:104270949_30k	chrX:104270949	P2ry10	chrX	104270949	3.1395	104253992	104282253	28262	4	0.000170204	30000	0.0148077	0.57682	0.281347
CIS16:97936276_15k	chr16:97936276	Ripk4	chr16	97936276	3.32288	97927683	97943437	15755	5	0.000139102	15000	0.0183614	0.582419	0.348867
CIS15:79573556_15k	chr15:79573556	Sun2	chr15	79573556	3.61963	79566304	79577908	11605	4	0.000140433	15000	0.024014	0.587993	0.456267
CIS13:11932652_15k	chr13:11932652	Ryr2	chr13	11932652	3.23024	11925478	11936956	11479	4	0.000140858	15000	0.0254953	0.589773	0.484411
CIS1:193304012_15k	chr1:193304012	Dtl	chr1	193304012	3.21688	193296755	193306914	10160	3	0.00014099	15000	0.0389131	0.590323	0.739349
CIS12:56113992_15k	chr12:56113992	Baz1a	chr12	56113992	3.58597	56106751	56118337	11587	4	0.000142063	15000	0.0259975	0.594818	0.493953
CIS17:26160057_15k	chr17:26160057	Rab11fip3	chr17	26160057	3.85362	26155701	26161509	5809	4	0.000144064	15000	0.0288129	0.603198	0.547445
CIS9:70151744_75k	chr9:70151744	Myo1e	chr9	70151744	6.48579	70116467	70165854	49388	14	0.000260555	75000	0.0336117	0.607355	0.638621
CIS13:113863265_15k	chr13:113863265	Cdc20b	chr13	113863265	3.20726	113854656	113870439	15784	5	0.000146114	15000	0.0264466	0.611779	0.502486
CIS17:73404035_15k	chr17:73404035	Lclat1	chr17	73404035	3.84942	73399679	73406939	7261	6	0.000147146	15000	0.0294292	0.6161	0.559155
CIS5:123501505_15k	chr5:123501505	Gm17627	chr5	123501505	3.61316	123495653	123505893	10241	5	0.000150583	15000	0.0365916	0.63049	0.69524
CIS19:5807487_15k	chr19:5807487	Malat1	chr19	5807487	3.50617	5799031	5814533	15503	4	0.00015385	15000	0.0192313	0.644172	0.365395
CIS18:39241230_15k	chr18:39241230	Arhgap26	chr18	39241230	3.03312	39235485	39245538	10054	4	0.000155552	15000	0.0172663	0.651297	0.32806
CISX:7226562_50k	chrX:7226562	Syp	chrX	7226562	3.5912	7193565	7254845	61281	5	0.00023563	50000	0.0183791	0.659293	0.349204
CIS4:150309911_15k	chr4:150309911	Tnfrsf9	chr4	150309911	3.43821	150305594	150312790	7197	5	0.000160974	15000	0.0412094	0.673998	0.782978
CIS6:54717577_15k	chr6:54717577	Znrf2	chr6	54717577	3.53426	54713218	54719030	5813	4	0.000161093	15000	0.0407566	0.674497	0.774375
CIS4:59320512_75k	chr4:59320512	Gm12527	chr4	59320512	5.52688	59298871	59334940	36070	10	0.000291069	75000	0.0401676	0.678483	0.763184
CIS7:125263619_15k	chr7:125263619	Arl6ip1	chr7	125263619	3.70144	125260685	125265086	4402	4	0.000162306	15000	0.039765	0.679576	0.755536
CIS3:130820280_15k	chr3:130820280	Lef1	chr3	130820280	3.12813	130814686	130824476	9791	3	0.000162699	15000	0.0370954	0.681221	0.704813
CIS7:52312108_15k	chr7:52312108	Prrg2	chr7	52312108	3.69965	52307707	52313574	5868	4	0.000163399	15000	0.0400328	0.684153	0.760624
CIS15:36695454_50k	chr15:36695454	Ywhaz	chr15	36695454	4.98139	36671229	36705144	33916	8	0.000245688	50000	0.0262886	0.687435	0.499484
CIS4:32950423_15k	chr4:32950423	Ankrd6	chr4	32950423	3.42207	32946105	32951862	5758	5	0.000169524	15000	0.0433982	0.709798	0.824566
CIS12:56570200_15k	chr12:56570200	Nfkbia	chr12	56570200	3.51861	56562959	56573097	10139	5	0.000174243	15000	0.0318865	0.729555	0.605843
CIS14:21543590_30k	chr14:21543590	Ndst2	chr14	21543590	4.11093	21529843	21551839	21997	6	0.000215617	30000	0.0306176	0.730725	0.581734
CIS6:91089827_30k	chr6:91089827	Hdac11	chr6	91089827	4.10532	91084012	91092735	8724	5	0.000220858	30000	0.0435091	0.748489	0.826673
CIS10:126510091_30k	chr10:126510091	Tspan31	chr10	126510091	4.19015	126501312	126515943	14632	4	0.00022744	30000	0.0443508	0.770794	0.842664
CIS9:86499066_50k	chr9:86499066	Me1	chr9	86499066	5.40799	86484974	86499066	14093	7	0.000276132	50000	0.0422482	0.772617	0.802715
CIS18:68300037_15k	chr18:68300037	D18Ertd653e	chr18	68300037	2.99393	68295728	68301473	5746	3	0.000184718	15000	0.0205037	0.773415	0.389571
CIS10:117377512_50k	chr10:117377512	Rap1b	chr10	117377512	4.91539	117362868	117382394	19527	8	0.000278881	50000	0.0429477	0.78031	0.816007
CIS13:56315750_15k	chr13:56315750	4930550C17Rik	chr13	56315750	3.10667	56308576	56318619	10044	4	0.000186847	15000	0.0338193	0.782329	0.642567
CIS13:44830064_15k	chr13:44830064	Jarid2	chr13	44830064	3.10381	44824325	44832934	8610	3	0.000188687	15000	0.0341523	0.790031	0.648894
CIS14:32229416_15k	chr14:32229416	Sh3bp5	chr14	32229416	3.48042	32223921	32233536	9616	4	0.000189305	15000	0.0323711	0.792619	0.615051
CIS15:78413234_15k	chr15:78413234	Rac2	chr15	78413234	3.52143	78403082	78426288	23207	6	0.000192703	15000	0.0329522	0.806847	0.626091
CIS8:126832044_50k	chr8:126832044	Galnt2	chr8	126832044	4.483	126817447	126841776	24330	6	0.000292841	50000	0.0371908	0.81937	0.706626
CIS13:44865935_15k	chr13:44865935	Jarid2	chr13	44865935	3.08931	44860196	44868804	8609	3	0.000195782	15000	0.0354366	0.81974	0.673295
CIS13:23809665_50k	chr13:23809665	Hfe	chr13	23809665	4.29278	23800082	23814456	14375	5	0.000306641	50000	0.044463	0.857982	0.844797
CIS15:88689337_15k	chr15:88689337	Pim3	chr15	88689337	3.50223	88684986	88692238	7253	4	0.000205265	15000	0.0351004	0.859447	0.666908
CIS8:26417337_50k	chr8:26417337	Tacc1	chr8	26417337	4.46533	26397874	26427068	29195	6	0.000307601	50000	0.0390654	0.860669	0.742242
CIS8:74124069_15k	chr8:74124069	Fam129c|Pgls	chr8	74124069	3.2115	74118240	74126984	8745	4	0.000207272	15000	0.0408326	0.867847	0.775819
CIS19:11600384_75k	chr19:11600384	Ms4a6b	chr19	11600384	5.17995	11579109	11607475	28367	7	0.000667591	75000	0.0413906	1	0.786422
CIS16:18456833_30k	chr16:18456833	Txnrd2	chr16	18456833	3.75936	18445364	18462567	17204	6	0.000320313	30000	0.0342735	1	0.651197
CISX:71139842_75k	chrX:71139842	Arhgap4|Avpr2|L1cam	chrX	71139842	3.69282	71118610	71139842	21233	5	0.000620347	75000	0.044665	1	0.848635
CIS18:80922523_30k	chr18:80922523	Atp9b	chr18	80922523	3.59252	80911022	80931149	20128	4	0.000304205	30000	0.0307247	1	0.583769
CIS18:69030491_30k	chr18:69030491	4930546C10Rik	chr18	69030491	3.51296	69018990	69036241	17252	5	0.000380149	30000	0.038395	1	0.729505
CIS8:129114184_15k	chr8:129114184	Gm16983|Irf2bp2	chr8	129114184	3.13673	129111269	129114184	2916	5	0.000244514	15000	0.0481693	1	0.915217
CIS16:33372038_15k	chr16:33372038	1700007L15Rik	chr16	33372038	3.04065	33366309	33374902	8594	5	0.000276063	15000	0.0364404	1	0.692367
CIS16:92763002_15k	chr16:92763002	Runx1	chr16	92763002	3.03662	92758705	92764434	5730	3	0.00027912	15000	0.0368439	1	0.700034
CIS13:28511926_15k	chr13:28511926	2610307P16Rik	chr13	28511926	3.01392	28509056	28511926	2871	3	0.000242034	15000	0.0438082	1	0.832355
CIS13:28608059_15k	chr13:28608059	2610307P16Rik	chr13	28608059	3.00253	28606624	28608059	1436	4	0.000249655	15000	0.0451876	1	0.858564
CIS16:57422320_15k	chr16:57422320	2610528E23Rik|Filip1l	chr16	57422320	2.99733	57420888	57422320	1433	3	0.000317947	15000	0.041969	1	0.79741
CIS16:5453257_15k	chr16:5453257	CIS16:5453257_15k	chr16	5453257	2.99321	5451825	5453257	1433	3	0.000340875	15000	0.0449956	1	0.854916
