# Supplementary material for: Insertional Mutagenesis and Deep Profiling Reveals Gene Hierarchies and a Myc/p53-Dependent Bottleneck in Lymphomagenesis
Source: PLoS Genet. 2014 Feb 27;10(2):e1004167. doi: 10.1371/journal.pgen.1004167 (PMC3937229; doi:10.1371/journal.pgen.1004167)
Supplement: Table S4 — Overlapping CISs found in both this screen and the Kool et al. screen, showing CIS chromosomal locations and gene identities. (XLSX) [file pgen.1004167.s011.xlsx]

## Sheet: Overlapping CIS
Huser et al CIS				Kool et al CIS
chromosome	start	end	CIS name	chromosome	start	end	CIS name
chr11	98968159	99053896	Ccr7|CIS11:99028051_15k	chr11	98963323	99053896	Ccr7|CIS11:99017375_15k
chr17	47613017	47706273	AI661453|Ccnd3|CIS17:47667066_15k	chr17	47613017	47749035	Ccnd3|CIS17:47665441_15k
chr12	86855155	87008673	Jdp2|CIS12:86971018_15k	chr12	86847358	87010418	Jdp2|CIS12:86974343_15k
chr7	152105734	152178552	Ccnd1|CIS7:152127213_15k	chr7	152105734	152182000	Ccnd1|CIS7:152129200_15k
chrX	7403593	7554000	Hdac6|Otud5|CISX:7443844_15k	chrX	7403593	7581764	Otud5|Psmb6-ps|CISX:7443825_15k
chr2	117141627	117280459	Rasgrp1|CIS2:117236249_15k	chr2	117141627	117288945	Rasgrp1|CIS2:117235910_15k
chr11	68207995	68282838	Pik3r5|CIS11:68243397_15k	chr11	68207995	68283959	Pik3r5|CIS11:68244516_15k
chr14	26229586	26361061	Gm17716|Zmiz1|CIS14:26262393_15k	chr14	26229586	26361061	Zmiz1|CIS14:26265194_15k
chr10	20893420	20992838	Hbs1l|CIS10:20956287_15k	chr10	20867533	21008113	Hbs1l|CIS10:20958325_15k
chr10	20703357	20858747	Ahi1|CIS10:20795465_15k	chr10	20688879	20858747	Ahi1|CIS10:20800172_15k
chr7	121257696	121348639	Rras2|CIS7:121304634_15k	chr7	121245954	121373553	Rras2|CIS7:121306087_15k
chr4	149038204	149104252	Pik3cd|CIS4:149076457_15k	chr4	149038204	149104252	Pik3cd|CIS4:149076365_15k
chr16	32496138	32540841	Zdhhc19|CIS16:32521283_15k	chr16	32496138	32540841	Zdhhc19|CIS16:32519211_15k
chr17	29595719	29661063	Pim1|CIS17:29629117_15k	chr17	29501351	29669957	Fgd2|Pim1|CIS17:29631702_15k
chr11	87525804	87587665	A430104N18Rik|CIS11:87563784_15k	chr11	87521926	87587665	Supt4h1|CIS11:87561369_15k
chr9	44282432	44359755	Bcl9l|CIS9:44307708_15k	chr9	44282432	44368813	Bcl9l|CIS9:44313178_15k
chr9	32391731	32445362	Ets1|CIS9:32422678_15k	chr9	32389727	32445362	Ets1|CIS9:32419008_15k
chr2	30431606	30568393	Cstad|CIS2:30512393_15k	chr2	30431606	30598076	Cstad|Mir3089|CIS2:30511158_15k
chr11	52099174	52166373	Vdac1|CIS11:52136745_15k	chr11	52099174	52166373	Tcf7|CIS11:52131313_15k
chr4	133633094	133696077	Ubxn11|CIS4:133673393_15k	chr4	133632965	133696077	Ubxn11|CIS4:133669658_15k
chr5	64978275	65026694	Klf3|CIS5:65014398_15k	chr5	64978275	65026694	CIS5:65001751_15k|CIS5:65001751_15k
chr9	123648636	123689630	Ccr9|CIS9:123671123_15k	chr9	123648636	123689630	Ccr9|CIS9:123670597_15k
chr2	152573321	152645530	Bcl2l1|CIS2:152605741_15k	chr2	152562815	152664464	Bcl2l1|CIS2:152612903_15k
chr14	122330685	122432030	Ubac2|CIS14:122402342_15k	chr14	122330685	122432030	Gpr183|Ubac2|CIS14:122407378_15k
chr14	122314430	122318359	Ubac2|CIS14:122402342_15k	chr14	122289599	122318359	Ubac2|CIS14:122306033_15k
chr7	147372855	147402188	Olfr524|CIS7:147386406_15k	chr7	147372855	147402188	Olfr524|CIS7:147388988_15k
chr11	98307883	98374600	Ikzf3|CIS11:98351706_15k	chr11	98307400	98374600	Ikzf3|CIS11:98338078_15k
chr17	28622900	28673907	Fkbp5|CIS17:28650403_15k	chr17	28622900	28673907	Fkbp5|CIS17:28652654_15k
chr12	114077001	114117309	Gpr132|CIS12:114107415_15k	chr12	114076905	114117309	Gpr132|CIS12:114099993_15k
chr16	91419555	91469866	Il10rb|CIS16:91451064_15k	chr16	91417952	91469866	Il10rb|CIS16:91449677_15k
chr8	124971489	125007945	Rnf166|CIS8:124992913_15k	chr8	124971489	125007945	Rnf166|CIS8:124991904_15k
chr4	129215975	129267952	Lck|CIS4:129249078_15k	chr4	129206308	129267952	Lck|CIS4:129237130_15k
chr14	26099481	26136458	Gm17716|CIS14:26119536_15k	chr14	26099481	26136458	Gm17716|CIS14:26120024_15k
chr18	5321097	5381415	Zfp438|CIS18:5352692_15k	chr18	5311706	5399908	Zfp438|CIS18:5352192_15k
chr9	110792567	110827705	Als2cl|CIS9:110808451_15k	chr9	110792567	110827705	Als2cl|CIS9:110811600_15k
chr4	63036874	63079438	Akna|CIS4:63062823_15k	chr4	63036874	63079438	Akna|CIS4:63060358_15k
chr5	150218611	150246488	6330406I15Rik|CIS5:150237632_15k	chr5	150218611	150246488	6330406I15Rik|CIS5:150233283_15k
chr5	140675731	140696272	Mad1l1|CIS5:140687761_15k	chr5	140675731	140696272	Mad1l1|CIS5:140687469_15k
chr5	149752031	149833869	Gm15406|Katnal1|CIS5:149782667_15k	chr5	149752031	149841532	Gm15406|Katnal1|CIS5:149782843_15k
chr3	130603609	130700569	Lef1|CIS3:130642667_15k	chr3	130603609	130700569	CIS3:130644129_15k|CIS3:130678861_15k|CIS3:130644129_15k
chr2	31888583	31944564	Fam78a|CIS2:31915325_15k	chr2	31888583	31944564	Fam78a|CIS2:31918047_15k
chr1	59207267	59246738	Als2|CIS1:59228680_15k	chr1	59207267	59246738	Als2|CIS1:59227734_15k
chr12	56461954	56499472	Psma6|CIS12:56486200_15k	chr12	56461954	56499472	1110008L16Rik|CIS12:56483599_15k
chr12	108340951	108391456	Gm5187|CIS12:108376576_15k	chr12	108340951	108391456	Gm5187|CIS12:108366925_15k
chr4	132618409	132661332	Gm10151|CIS4:132645755_15k	chr4	132595284	132661332	Ahdc1|Gm10151|CIS4:132645187_15k
chr2	158524783	158568978	Ppp1r16b|CIS2:158549042_15k	chr2	158524783	158568978	Ppp1r16b|CIS2:158549827_15k
chr7	152248960	152301766	CIS7:152276830_15k|CIS7:152276830_15k	chr7	152199600	152313998	Ccnd1|CIS7:152231866_15k
chr9	72214112	72262427	BC065403|CIS9:72240130_15k	chr9	72214112	72262427	BC065403|CIS9:72239001_15k
chrX	50072971	50129461	Kis2|CISX:50102628_15k	chrX	50059770	50147419	Kis2|CISX:50104313_15k
chr8	125194597	125261676	Acsf3|Cbfa2t3|CIS8:125227539_15k	chr8	125194597	125261676	Cbfa2t3|CIS8:125228136_15k
chr7	80718811	80774550	Chd2|CIS7:80748147_15k	chr7	80688686	80776685	Chd2|CIS7:80747352_15k
chr11	117164085	117209024	Sept9|CIS11:117173965_15k	chr11	117164085	117212293	Sept9|CIS11:117188919_15k
chr15	74723444	74779976	2010109I03Rik|CIS15:74742265_15k	chr15	74723444	74785728	Ly6e|CIS15:74755310_15k
chr4	135705642	135756016	E2f2|CIS4:135732988_15k	chr4	135696586	135758231	E2f2|CIS4:135733279_15k
chr1	167612843	167659657	Rcsd1|CIS1:167640418_15k	chr1	167609953	167659657	Rcsd1|CIS1:167636267_15k
chr14	79635930	79707358	1190002H23Rik|CIS14:79671644_15k	chr14	79632933	79719213	1190002H23Rik|CIS14:79674019_15k
chr1	135941277	135987250	Btg2|CIS1:135962578_15k	chr1	135941277	135992442	Btg2|CIS1:135964667_15k
chr14	32348634	32391090	Colq|Hacl1|CIS14:32377767_15k	chr14	32348634	32391090	Colq|Hacl1|CIS14:32371916_15k
chr6	71254477	71265423	Cd8b1|CIS6:71305333_15k	chr6	71243460	71265423	Smyd1|CIS6:71255173_15k
chr1	138128247	138166256	Gpr25|CIS1:138149709_15k	chr1	138128247	138166256	Gpr25|CIS1:138148713_15k
chr6	41490038	41510536	Trbc2|CIS6:41502297_15k	chr6	41490038	41510536	Trbc2|CIS6:41501751_15k
chr11	115262055	115327793	Kctd2|Slc16a5|CIS11:115318763_15k	chr11	115262055	115327793	Kctd2|CIS11:115291272_15k
chr7	25228788	25252255	Plaur|CIS7:25240223_15k	chr7	25228788	25252255	Plaur|CIS7:25241988_15k
chr14	79899991	79944995	Elf1|CIS14:79920270_15k	chr14	79899991	79946555	Elf1|CIS14:79924642_15k
chr6	125161778	125209728	Vamp1|CIS6:125187933_15k	chr6	125157171	125209881	Cd27|Vamp1|CIS6:125184990_15k
chr5	108107312	108183383	Gfi1|CIS5:108138033_15k	chr5	108059154	108224951	Evi5|Rpap2|CIS5:108164795_15k
chr15	81838262	81878819	Pppde2|Xrcc6|CIS15:81859391_15k	chr15	81838262	81878819	Pppde2|Xrcc6|CIS15:81859989_15k
chr7	87576074	87598073	Gm15544|CIS7:87567457_15k	chr7	87576074	87598073	Blm|CIS7:87589274_15k
chr9	44027683	44062820	Ccdc153|CIS9:44047472_15k	chr9	44027683	44062820	Ccdc153|CIS9:44046716_15k
chr2	165755160	165799355	Gm11462|CIS2:165777381_15k	chr2	165755160	165799355	Gm11462|CIS2:165778731_15k
chr14	73498820	73539906	Rcbtb2|CIS14:73517808_15k	chr14	73498820	73539906	Rcbtb2|CIS14:73520733_15k
chr16	10657862	10696797	Clec16a|CIS16:10689550_15k	chr16	10657862	10696797	Clec16a|CIS16:10675167_15k
chr5	141041072	141098839	Lfng|CIS5:141072506_15k	chr5	141041072	141107097	Lfng|CIS5:141074818_15k
chr9	43810999	43851993	Thy1|CIS9:43836470_15k	chr9	43810999	43851993	Thy1|CIS9:43832960_15k
chr10	19271362	19324669	Ifngr1|CIS10:19298352_15k	chr10	19271362	19332866	Ifngr1|CIS10:19300650_15k
chr5	114262613	114299293	Selplg|CIS5:114283714_15k	chr5	114262613	114299293	Selplg|CIS5:114283154_15k
chr6	127078321	127123364	9330179D12Rik|CIS6:127101569_15k	chr6	127076699	127129409	9330179D12Rik|CIS6:127104518_15k
chr9	63341799	63360832	Iqch|CIS9:63354140_15k	chr9	63341799	63360832	Iqch|CIS9:63352048_15k
chr3	101059736	101100257	Cd2|Tpt1-ps1|CIS3:101084729_15k	chr3	101059736	101100257	Cd2|CIS3:101081444_15k
chr4	135587622	135605587	Gm13009|Rpl11|CIS4:135648071_15k	chr4	135565959	135605587	Rpl11|CIS4:135585039_15k
chr4	135614394	135673978	Gm13009|Rpl11|CIS4:135648071_15k	chr4	135614394	135677506	Gm13009|CIS4:135646684_15k
chr7	132613957	132647690	Nsmce1|CIS7:132634458_15k	chr7	132613957	132647690	Nsmce1|CIS7:132633024_15k
chr1	88373977	88418526	Ptma|CIS1:88403003_15k	chr1	88308885	88418526	1700019O17Rik|Rpl30-ps6|CIS1:88330813_15k
chr3	95781502	95787714	Vps45|CIS3:95827653_15k	chr3	95692201	95787714	Anp32e|CIS3:95766007_15k
chr13	34187578	34225461	Tubb2b|CIS13:34205268_15k	chr13	34187578	34225461	Tubb2b|CIS13:34209433_15k
chr9	57470002	57507449	Csk|CIS9:57495322_15k	chr9	57469383	57507449	Csk|CIS9:57489880_15k
chr4	11055935	11099430	Gm11830|CIS4:11076402_15k	chr4	11055935	11120515	Ccne2|Gm11830|CIS4:11076483_15k
chr15	80373873	80410439	Enthd1|CIS15:80369828_15k	chr15	80373873	80414429	Enthd1|CIS15:80398496_15k
chr18	50173139	50201831	Tnfaip8|CIS18:50177417_15k	chr18	50173139	50202058	Tnfaip8|CIS18:50189045_15k
chr3	94150971	94203960	Rorc|CIS3:94177388_15k	chr3	94150971	94211751	Rorc|CIS3:94181361_15k
chr13	113193207	113243044	Ankrd55|CIS13:113217599_15k	chr13	113180392	113243044	Ankrd55|CIS13:113218275_15k
chr8	129340067	129389906	Tomm20|CIS8:129367755_15k	chr8	129325744	129389906	Tomm20|CIS8:129365116_15k
chr5	106054914	106088661	Lrrc8c|CIS5:106073868_15k	chr5	106054914	106088661	Lrrc8c|CIS5:106073988_15k
chr8	129171172	129201795	Irf2bp2|CIS8:129187049_15k	chr8	129171172	129201795	Irf2bp2|CIS8:129187213_15k
chr5	66285666	66332531	Chrna9|CIS5:66311998_15k	chr5	66281178	66332531	Chrna9|CIS5:66310522_15k
chr12	88138330	88191916	6430527G18Rik|CIS12:88167296_15k	chr12	88137407	88193684	6430527G18Rik|CIS12:88170596_15k
chr5	124503895	124533240	Abcb9|CIS5:124527004_15k	chr5	124503895	124533240	Abcb9|CIS5:124522969_15k
chr4	106485589	106527025	Acot11|CIS4:106511496_15k	chr4	106484461	106527025	Acot11|CIS4:106506477_15k
chr3	106871551	106904835	A930002I21Rik|CIS3:106888630_15k	chr3	106871551	106904835	A930002I21Rik|CIS3:106890364_15k
chr6	120860818	120897897	Mical3|CIS6:120882614_15k	chr6	120858364	120897897	Mical3|CIS6:120880327_15k
chr6	124836517	124864336	Lag3|CIS6:124847924_15k	chr6	124836517	124864336	Lag3|CIS6:124852623_15k
chr4	140482578	140522878	Padi2|CIS4:140504167_15k	chr4	140474030	140529804	Padi2|CIS4:140500449_15k
chr14	61318245	61363439	Spata13|CIS14:61332389_15k	chr14	61318245	61363439	Spata13|CIS14:61342896_15k
chr10	42591567	42622319	Scml4|CIS10:42585466_15k	chr10	42591567	42622319	Scml4|CIS10:42612068_15k
chr4	144593132	144613014	Vps13d|CIS4:144614721_15k	chr4	144582192	144613014	Vps13d|CIS4:144599804_15k
chr3	95452847	95498281	Adamtsl4|CIS3:95478021_15k	chr3	95443289	95498281	Adamtsl4|CIS3:95473679_15k
chr11	11577955	11633465	Ikzf1|CIS11:11607171_15k	chr11	11554673	11661315	Ikzf1|CIS11:11616029_15k
chr5	137079544	137117692	4731417B20Rik|CIS5:137099245_15k	chr5	137079544	137117692	4731417B20Rik|CIS5:137100085_15k
chr14	16992125	17015407	Oxsm|CIS14:17005540_15k	chr14	16992125	17015407	Oxsm|CIS14:17005820_15k
chr15	73542952	73583394	Ptp4a3|CIS15:73564538_15k	chr15	73542952	73586406	Ptp4a3|CIS15:73566128_15k
chrX	45474738	45509222	Xpnpep2|CISX:45493005_15k	chrX	45474738	45509222	Xpnpep2|CISX:45493417_15k
chr1	140052079	140085703	Ptprc|CIS1:140068346_15k	chr1	140052079	140085703	Ptprc|CIS1:140072546_15k
chr2	165687394	165730224	Zmynd8|CIS2:165709592_15k	chr2	165687394	165731589	Zmynd8|CIS2:165710964_15k
chr2	26341915	26418545	Gm13358|Notch1|CIS2:26366967_15k	chr2	26281652	26448122	Gm13358|Notch1|CIS2:26321428_15k
chr16	49757374	49812795	Ift57|CIS16:49781285_15k	chr16	49757374	49848223	Gm16619|CIS16:49799194_15k
chr9	44774725	44828533	Cd3e|Mpzl3|CIS9:44871786_15k	chr9	44774362	44828533	Cd3d|CIS9:44797788_15k
chr9	96838440	96864793	Spsb4|CIS9:96849977_15k	chr9	96838440	96864793	Spsb4|CIS9:96853080_15k
chr1	139686610	139718771	CIS1:139704066_15k|CIS1:139704066_15k	chr1	139686610	139718771	CIS1:139704152_15k|CIS1:139704152_15k
chr17	29517305	29568129	Fgd2|CIS17:29537635_15k	chr17	29501351	29669957	Fgd2|Pim1|CIS17:29631702_15k
chr6	145021581	145074291	Lrmp|CIS6:145049358_15k	chr6	145021581	145074291	Lrmp|CIS6:145045007_15k
chr1	182786336	182800334	Lefty2|CIS1:182818265_15k	chr1	182760863	182800334	BC031781|CIS1:182779868_15k
chr7	85858627	85880626	Mrpl46|CIS7:85865930_15k	chr7	85858627	85880626	Mrpl46|CIS7:85870360_15k
chr9	44443481	44465442	Ddx6|CIS9:44456816_15k	chr9	44443481	44465442	Ddx6|CIS9:44456657_15k
chr5	138114504	138187305	6430598A04Rik|Agfg2|CIS5:138134985_15k	chr5	138113943	138187305	6430598A04Rik|Agfg2|CIS5:138135952_15k
chr4	155433081	155453629	Ttll10|CIS4:155446665_15k	chr4	155433081	155453629	Ttll10|CIS4:155444822_15k
chr9	20782516	20803510	S1pr2|CIS9:20786630_15k	chr9	20782516	20814726	Mrpl4|CIS9:20797157_15k
chr8	108127470	108165466	Fam65a|CIS8:108150787_15k	chr8	108118803	108165466	Fam65a|CIS8:108145051_15k
chr4	129423230	129483679	Gm12967|CIS4:129446258_15k	chr4	129420595	129498385	Gm12967|Ptp4a2|CIS4:129444079_15k
chr19	41083162	41111548	Dntt|CIS19:41099138_15k	chr19	41083162	41111548	Dntt|CIS19:41100193_15k
chr19	4276357	4316098	Adrbk1|CIS19:4298068_15k	chr19	4276357	4316098	Adrbk1|CIS19:4297647_15k
chr11	82873193	82906791	Slfn2|CIS11:82892183_15k	chr11	82872033	82907093	Slfn2|CIS11:82891024_15k
chr5	123571724	123607416	Gm17627|CIS5:123590742_15k	chr5	123567801	123607416	Gm17627|CIS5:123589809_15k
chr7	71139329	71159862	Klf13|CIS7:71135986_15k	chr7	71139329	71159862	Klf13|CIS7:71151062_15k
chr7	82917594	82954265	Akap13|CIS7:82938130_15k	chr7	82915060	82954660	Akap13|CIS7:82935594_15k
chr10	80118540	80175559	Mob3a|CIS10:80158014_15k	chr10	80117694	80177733	Gm17306|Mob3a|CIS10:80148446_15k
chr6	34877841	34912820	Stra8|CIS6:34895383_15k	chr6	34877841	34915909	Stra8|CIS6:34898339_15k
chr18	85025843	85078432	Cyb5|CIS18:85035347_15k	chr18	85025843	85080788	Cyb5|CIS18:85056207_15k
chr17	56415941	56447897	Plin3|CIS17:56430472_15k	chr17	56415941	56452780	Arrdc5|CIS17:56434361_15k
chr16	4540722	4579587	Tfap4|CIS16:4559535_15k	chr16	4540722	4581099	Tfap4|CIS16:4560911_15k
chr18	70701011	70737160	Mbd2|CIS18:70719928_15k	chr18	70701011	70737160	Mbd2|CIS18:70722700_15k
chr13	51824782	51855509	Sema4d|CIS13:51853478_15k	chr13	51817626	51855509	Sema4d|CIS13:51838024_15k
chr4	132511624	132547884	Fgr|CIS4:132530613_15k	chr4	132511624	132551252	Fgr|CIS4:132532172_15k
chr8	108614599	108645221	Dus2l|Nfatc3|CIS8:108630242_15k	chr8	108614599	108645221	Nfatc3|CIS8:108632097_15k
chr11	77320793	77339784	Trp53i13|CIS11:77328040_15k	chr11	77320793	77339784	Abhd15|Gm10392|CIS11:77332480_15k
chr7	29561272	29587672	Sirt2|CIS7:29573250_15k	chr7	29561272	29587672	Rinl|CIS7:29574472_15k
chr12	88218215	88249848	Gm17422|CIS12:88233917_15k	chr12	88218215	88252847	Gm17422|CIS12:88234088_15k
chr16	55927870	55966805	Cep97|CIS16:55948539_15k	chr16	55927870	55966805	Cep97|CIS16:55948058_15k
chr8	117396019	117417893	Wwox|CIS8:117407617_15k	chr8	117396019	117417893	Wwox|CIS8:117407685_15k
chr9	32297483	32332650	Fli1|CIS9:32315770_15k	chr9	32296026	32358981	Fli1|CIS9:32317987_15k
chr3	115363515	115398686	S1pr1|CIS3:115380506_15k	chr3	115363515	115402588	S1pr1|CIS3:115383775_15k
chr9	20429674	20450171	Fbxl12|CIS9:20443401_15k	chr9	20429674	20450171	Fbxl12|CIS9:20441386_15k
chr10	79606831	79641771	Cirbp|CIS10:79625838_15k	chr10	79597840	79641771	Midn|CIS10:79622734_15k
chr17	35315529	35359092	Ltb|CIS17:35332954_15k	chr17	35309042	35377051	Ltb|CIS17:35334546_15k
chr18	68360050	68397645	D18Ertd653e|CIS18:68384769_15k	chr18	68360050	68397645	D18Ertd653e|CIS18:68381739_15k
chr2	180165826	180192344	Slco4a1|CIS2:180178059_15k	chr2	180165826	180192344	Slco4a1|CIS2:180179085_15k
chr11	106521896	106548070	Pecam1|CIS11:106537964_15k	chr11	106517392	106548070	Pecam1|CIS11:106534922_15k
chr4	133365389	133396662	Rps6ka1|CIS4:133388418_15k	chr4	133352630	133396662	Rps6ka1|CIS4:133374646_15k
chr9	66439788	66458680	Usp3|CIS9:66441800_15k	chr9	66439788	66463214	Usp3|CIS9:66452965_15k
chr8	114100982	114138348	Znrf1|CIS8:114121384_15k	chr8	114085852	114138348	Znrf1|CIS8:114119392_15k
chr8	86245969	86289200	Cd97|CIS8:86264914_15k	chr8	86242537	86289200	Cd97|CIS8:86265869_15k
chr7	87325430	87359167	Sema4b|CIS7:87344499_15k	chr7	87317943	87364876	Sema4b|CIS7:87347276_15k
chr9	114331244	114361722	Glb1|CIS9:114346249_15k	chr9	114331244	114372238	Glb1|CIS9:114353205_15k
chr16	94462102	94485175	Hlcs|CIS16:94470240_15k	chr16	94462102	94485175	Hlcs|CIS16:94475080_15k
chr7	75401538	75435275	Pgpep1l|CIS7:75420607_15k	chr7	75392613	75439546	Pgpep1l|CIS7:75419013_15k
chr2	11113770	11135140	Prkcq|CIS2:11120404_15k	chr2	11113770	11150600	Prkcq|CIS2:11134395_15k
chr16	96071491	96100261	Psmg1|CIS16:96091543_15k	chr16	96068536	96100261	CIS16:96085841_15k|CIS16:96085841_15k
chr16	76527432	76551947	CIS16:76547107_15k|CIS16:76547107_15k	chr16	76527432	76551947	CIS16:76541853_15k|CIS16:76541853_15k
chr7	125390707	125418573	4930583K01Rik|CIS7:125405902_15k	chr7	125390707	125418573	4930583K01Rik|CIS7:125405373_15k
chr14	75559959	75590607	Lcp1|CIS14:75576871_15k	chr14	75559959	75599675	Lcp1|CIS14:75580502_15k
chr15	83415673	83446132	Scube1|CIS15:83431628_15k	chr15	83409837	83448946	Scube1|CIS15:83431564_15k
chr13	24468621	24515969	Cmah|CIS13:24491578_15k	chr13	24459621	24529613	Cmah|CIS13:24500449_30k
chr3	87925957	87959522	Mef2d|CIS3:87944138_15k	chr3	87922373	87968682	Mef2d|CIS3:87946974_15k
chr8	10908900	10942418	3930402G23Rik|CIS8:10927845_15k	chr8	10904890	10948637	3930402G23Rik|CIS8:10926763_15k
chr2	132323656	132347811	1700026D11Rik|CIS2:132339867_15k	chr2	132321294	132347811	1700026D11Rik|CIS2:132336026_15k
chr14	28190961	28227727	Arhgef3|CIS14:28215686_15k	chr14	28145555	28227727	Arhgef3|CIS14:28168837_15k
chr6	127265761	127294822	Gm7308|CIS6:127281744_15k	chr6	127261185	127305110	Gm7308|CIS6:127284611_15k
chr2	169967017	170014175	Gm17619|CIS2:169996491_15k	chr2	169962568	170021495	Zfp217|CIS2:169993505_15k
chr5	66234226	66262259	Rhoh|CIS5:66247630_15k	chr5	66234226	66263571	Rhoh|CIS5:66248899_15k
chr2	72227498	72255498	B230120H23Rik|CIS2:72243708_15k	chr2	72225780	72256717	B230120H23Rik|CIS2:72241985_15k
chr5	139837941	139865606	Mir339|CIS5:139849514_15k	chr5	139837941	139881958	Gpr146|CIS5:139857015_15k
chr6	99321146	99353113	Foxp1|CIS6:99337130_15k	chr6	99313085	99355546	Foxp1|CIS6:99336512_15k
chr3	152587006	152609199	Pigk|St6galnac5|CIS3:152609382_15k	chr3	152575914	152609199	Pigk|St6galnac5|CIS3:152593280_15k
chr7	134409327	134438664	Gm17511|CIS7:134425463_15k	chr7	134391537	134445803	Gm17511|CIS7:134425270_15k
chr1	93068979	93102359	Ramp1|CIS1:93086395_15k	chr1	93062915	93102385	Ramp1|CIS1:93083381_15k
chr18	61015947	61054723	Tcof1|CIS18:61037489_15k	chr18	60991590	61063886	Tcof1|CIS18:61033522_15k
chr18	35886412	35923496	Tmem173|CIS18:35907955_15k	chr18	35878673	35923496	Tmem173|CIS18:35901807_15k
chr10	80791071	80826159	Hmg20b|CIS10:80811539_15k	chr10	80750305	80827917	Tbxa2r|CIS10:80791307_15k
chr5	73592397	73617340	Fryl|CIS5:73604600_15k	chr5	73592397	73617340	Fryl|CIS5:73602668_15k
chr5	124659422	124691701	4930568K20Rik|Pitpnm2|CIS5:124636722_15k	chr5	124659422	124691701	Pitpnm2|CIS5:124678496_15k
chr6	146434506	146474778	Itpr2|CIS6:146455888_15k	chr6	146434506	146482824	Itpr2|CIS6:146463789_15k
chr10	80946531	80975286	S1pr4|CIS10:80962127_15k	chr10	80946531	80981676	Gna15|CIS10:80964104_15k
chr10	92589602	92605902	Cdk17|CIS10:92620305_15k	chr10	92575150	92605902	Cdk17|CIS10:92591258_15k
chr14	73785051	73807643	Itm2b|CIS14:73792533_15k	chr14	73785051	73815181	Itm2b|CIS14:73801486_15k
chr1	191615484	191665211	Ptpn14|CIS1:191652416_15k	chr1	191615484	191665211	Ptpn14|CIS1:191644735_30k
chr4	106569589	106597852	Ssbp3|CIS4:106583459_15k	chr4	106569589	106620960	Ssbp3|CIS4:106588670_15k
chr12	77455827	77477912	Zbtb1|CIS12:77471758_15k	chr12	77450495	77477912	Zbtb25|CIS12:77466368_15k
chr3	115505337	115525597	A930005H10Rik|CIS3:115513366_15k	chr3	115505337	115525597	A930005H10Rik|CIS3:115518361_15k
chr4	151540675	151563515	Acot7|CIS4:151550562_15k	chr4	151540675	151565626	Acot7|CIS4:151553884_15k
chr3	95714372	95745140	Anp32e|CIS3:95731155_15k	chr3	95692201	95787714	Anp32e|CIS3:95766007_15k
chrX	100795771	100828253	Zcchc13|CISX:100814131_15k	chrX	100792559	100831355	Zcchc13|CISX:100814112_15k
chr3	103657397	103679003	Ptpn22|CIS3:103666416_15k	chr3	103657397	103679105	Ptpn22|CIS3:103670422_15k
chr2	167587045	167617992	9230111E07Rik|CIS2:167603255_15k	chr2	167578959	167695341	1200007C13Rik|9230111E07Rik|CIS2:167630521_15k
chr7	53161135	53186341	Emp3|CIS7:53174606_15k	chr7	53161135	53193401	Emp3|CIS7:53177268_15k
chr5	148142746	148179319	Flt3|CIS5:148160301_15k	chr5	148141009	148221707	Flt3|CIS5:148174756_15k
chr10	117510563	117535457	Mdm1|CIS10:117524417_15k	chr10	117510563	117535457	Mdm1|CIS10:117523742_15k
chr10	79849713	79875844	Uqcr11|CIS10:79864148_15k	chr10	79849713	79881929	Uqcr11|CIS10:79864357_15k
chr17	35173024	35193553	Msh5|CIS17:35181936_15k	chr17	35173024	35194277	Msh5|CIS17:35184359_15k
chr3	96354899	96375263	Txnip|CIS3:96370283_15k	chr3	96347767	96375263	Txnip|CIS3:96362239_15k
chr15	84136962	84157241	Parvb|CIS15:84145226_15k	chr15	84136962	84157241	Parvb|CIS15:84148550_15k
chr13	64495624	64524320	Cdk20|CIS13:64511407_15k	chr13	64486491	64528745	Cdk20|CIS13:64509803_15k
chr2	6616876	6646349	Celf2|CIS2:6633086_15k	chr2	6607307	6651502	Celf2|CIS2:6630878_15k
chr18	35995559	36020374	Cxxc5|CIS18:36011356_15k	chr18	35992901	36020374	Cxxc5|CIS18:36007360_15k
chr12	106226946	106250503	4831426I19Rik|CIS12:106240365_15k	chr12	106226946	106254363	4831426I19Rik|CIS12:106241376_15k
chr8	35197876	35223680	Leprotl1|CIS8:35212450_15k	chr8	35193057	35223680	Leprotl1|CIS8:35210556_15k
chr16	93133954	93162599	CIS16:93149708_15k|CIS16:93149708_15k	chr16	93115235	93227714	CIS16:93152728_15k|CIS16:93188779_15k|CIS16:93152728_15k
chr5	100996111	101018054	Plac8|CIS5:101009277_15k	chr5	100988561	101019373	Plac8|CIS5:101004700_15k
chr7	31190720	31213171	Hcst|CIS7:31202903_15k	chr7	31190720	31215653	Hcst|CIS7:31203920_15k
chr1	193327233	193359483	Dtl|CIS1:193346100_15k	chr1	193322936	193359483	Dtl|CIS1:193341941_15k
chr3	9868083	9880973	Pag1|CIS3:9830626_15k	chr3	9868083	9899921	Pag1|CIS3:9886896_15k
chr8	123035746	123080923	Gse1|CIS8:123066349_15k	chr8	122994138	123081632	Gse1|CIS8:123062675_15k
chr17	84505105	84527098	Zfp36l2|CIS17:84515482_15k	chr17	84505105	84580199	Zfp36l2|CIS17:84549028_15k
chr12	113904656	113937966	Zbtb42|CIS12:113923484_15k	chr12	113890757	113938376	Zbtb42|CIS12:113915288_15k
chr8	86707936	86734168	Mir23a|CIS8:86722509_15k	chr8	86696045	86747082	Mir23a|CIS8:86725209_15k
chr19	9102558	9133564	Ahnak|CIS19:9118061_15k	chr19	9101990	9137473	Ahnak|CIS19:9120441_15k
chr7	25148123	25166882	Kcnn4|CIS7:25158081_15k	chr7	25148123	25175989	Kcnn4|CIS7:25162789_15k
chr11	100237584	100268261	Jup|CIS11:100253653_15k	chr11	100235726	100292699	Leprel4|CIS11:100266404_15k
chr11	98623413	98633171	Nr1d1|CIS11:98639482_15k	chr11	98590806	98633171	Thra|CIS11:98609797_15k
chr2	11552188	11573403	Il2ra|CIS2:11568398_15k	chr2	11521842	11573403	Gm17490|CIS2:11548359_15k
chr17	34326651	34348432	Tap2|CIS17:34339720_15k	chr17	34301658	34354082	Psmb8|CIS17:34337079_15k
chr18	60899050	60902492	Ndst1|CIS18:60885259_15k	chr18	60899050	60926523	Ndst1|CIS18:60914955_15k
chr3	88414044	88435022	Arhgef2|CIS3:88426631_15k	chr3	88407173	88443352	Arhgef2|CIS3:88427433_15k
chr1	182249350	182298694	Itpkb|CIS1:182271119_15k	chr1	182225816	182319376	Itpkb|CIS1:182290138_15k
chr1	173838982	173860752	Slamf6|CIS1:173850593_15k	chr1	173828785	173898955	Slamf6|CIS1:173853637_15k
chr1	37524272	37544591	Mgat4a|CIS1:37535883_15k	chr1	37518836	37567078	Mgat4a|CIS1:37542226_15k
chr11	115755539	115777451	2210020M01Rik|Recql5|CIS11:115767225_15k	chr11	115745597	115779197	2210020M01Rik|Recql5|CIS11:115764588_15k
chr7	152203488	152226957	Ccnd1|CIS7:152216689_15k	chr7	152199600	152313998	Ccnd1|CIS7:152231866_15k
chr19	41899652	41929248	Frat2|CIS19:41916564_15k	chr19	41890746	41936163	Frat2|CIS19:41914874_15k
chr1	165993176	166012043	Sell|CIS1:166003336_15k	chr1	165981421	166022353	Sell|CIS1:166003349_15k
chr8	125916847	125937249	Tcf25|CIS8:125928505_15k	chr8	125909127	125974747	Tubb3|CIS8:125941208_15k
chr13	37951567	37984567	Rreb1|CIS13:37968784_15k	chr13	37917572	37986052	Rreb1|CIS13:37955454_15k
chr6	48623443	48674726	Gimap6|CIS6:48652522_30k	chr6	48616159	48674726	Gimap4|CIS6:48643978_15k
chr15	81334345	81354651	Gm5218|CIS15:81345949_15k	chr15	81334199	81360272	Gm5218|CIS15:81347235_15k
