# Supplementary material for: Insertional Mutagenesis and Deep Profiling Reveals Gene Hierarchies and a Myc/p53-Dependent Bottleneck in Lymphomagenesis
Source: PLoS Genet. 2014 Feb 27;10(2):e1004167. doi: 10.1371/journal.pgen.1004167 (PMC3937229; doi:10.1371/journal.pgen.1004167)
Supplement: Table S9 — List of CISs from GIM set 2, showing chromosomal location and associated genes. (XLSX) [file pgen.1004167.s016.xlsx]

## Sheet: GU_CH_MULV_SET_TWO_GIM_MYC_RX2_
chromosome	start	end	target gene and CIS name
chr18	39227233	39267766	Arhgap26|CIS18:39246717_15k
chr4	144857813	144931592	Tnfrsf8|CIS4:144905972_15k
chr4	144568453	144636558	Vps13d|CIS4:144604317_15k
chr9	70152440	70197574	Myo1e|CIS9:70159309_15k
chr10	110594244	110605585	Osbpl8|CIS10:110599865_15k
chr15	100203936	100273557	Slc11a2|CIS15:100249334_15k
chr15	100537979	100553166	Galnt6|CIS15:100549928_15k
chr16	33763484	33832563	Muc13|CIS16:33788991_15k
chr16	92630723	92918464	Runx1|CIS16:92778330_50k
chr16	93777959	93827229	Dopey2|CIS16:93788260_15k
chr16	93128133	93214992	CIS16:93170948_30k|CIS16:93170948_30k
chr4	102604149	102877859	Tctex1d1|CIS4:102680502_50k
chr19	34241771	34292039	Ankrd22|CIS19:34252895_15k
chr4	135411253	135453713	Gm13006|CIS4:135446299_15k
chr4	135583663	135683120	Gm13009|Rpl11|CIS4:135589805_15k
chr4	135727603	135735921	E2f2|CIS4:135733311_15k
chr4	134012630	134053654	Stmn1|CIS4:134020026_15k
chr4	133139959	133182197	Zdhhc18|CIS4:133176563_15k
chr4	133361693	133396918	Rps6ka1|CIS4:133372786_15k
chr4	133284800	133314241	Arid1a|CIS4:133311283_15k
chr4	133429070	133466224	Rps6ka1|CIS4:133463575_15k
chr4	133654860	133677835	Ubxn11|CIS4:133672977_15k
chr4	132500243	132567109	Fgr|CIS4:132533716_15k
chr4	132612892	132649189	Gm10151|CIS4:132642077_15k
chr4	132795739	132849960	Gm13259|CIS4:132836835_15k
chr4	134627734	134676095	Runx3|CIS4:134639445_15k
chr8	9973021	9977189	Lig4|CIS8:9975111_15k
chr8	10122288	10152845	Tnfsf13b|CIS8:10145560_15k
chr9	57491172	57500302	Csk|CIS9:57495178_15k
chr9	57759406	57828692	Sema7a|CIS9:57811488_15k
chr9	57251117	57275456	Ppcdc|CIS9:57253552_15k
chr7	148629698	148640037	Rplp2|CIS7:148633686_15k
chr7	148142055	148212298	Ifitm3|CIS7:148176695_15k
chr2	72237338	72245479	B230120H23Rik|CIS2:72242279_15k
chr2	71983397	71995322	Rapgef4|CIS2:71989237_15k
chrX	100810953	100814051	Zcchc13|CISX:100812734_15k
chr5	73025381	73037840	Cnga1|CIS5:73029887_15k
chr18	81595077	81598467	CIS18:81596717_15k|CIS18:81596717_15k
chr1	108412807	108449422	Bcl2|CIS1:108417249_15k
chr12	70524633	70600440	Arf6|CIS12:70561367_15k
chr7	152125877	152298510	Ccnd1|CIS7:152127980_15k
chr11	118328440	118335224	Engase|CIS11:118331750_15k
chr11	118094429	118150619	Cyth1|CIS11:118103983_15k
chr11	116115090	116134458	Srp68|CIS11:116121248_15k
chr11	116219756	116238386	Rnf157|CIS11:116223451_15k
chr11	117154439	117211567	Sept9|CIS11:117184158_15k
chr11	116943014	116989493	Sec14l1|CIS11:116981212_15k
chr11	117733120	117776606	Tha1|CIS11:117740433_15k
chr1	182814147	182871197	Lefty2|CIS1:182820703_15k
chr1	182259812	182264277	Itpkb|CIS1:182264540_15k
chr1	182296242	182322619	Itpkb|CIS1:182305846_15k
chr1	182474612	182479330	Parp1|CIS1:182475498_15k
chr1	183156515	183161261	A430110L20Rik|CIS1:183158532_15k
chr13	37941193	38014780	Rreb1|CIS13:37962573_15k
chr10	116870014	117293338	Cpm|CIS10:117108780_75k
chr10	116501137	116611579	Frs2|CIS10:116544209_50k
chr13	91669099	91683034	Ssbp2|CIS13:91677640_15k
chr13	91482062	91513780	A830009L08Rik|CIS13:91509894_15k
chr9	20756862	20818524	S1pr2|CIS9:20788526_15k
chr9	20371644	20444228	Fbxl12|CIS9:20437070_15k
chr9	21121824	21457628	Ilf3|CIS9:21203295_120k
chr9	21912951	21939193	Acp5|CIS9:21933687_15k
chr9	21740099	21853356	Rgl3|CIS9:21787247_15k
chr6	54710049	54780016	Znrf2|CIS6:54720578_15k
chr9	103270127	103371622	Bfsp2|CIS9:103326506_15k
chr10	126548079	126599483	Os9|CIS10:126577170_15k
chr3	101007044	101105072	Cd2|Tpt1-ps1|CIS3:101040684_15k
chr9	60617036	60666975	1700036A12Rik|CIS9:60620207_15k
chr9	60974502	61074110	CIS9:61040814_30k|CIS9:61040814_30k
chr9	60902820	60905481	CIS9:60904301_15k|CIS9:60904301_15k
chr19	10715178	10719250	Vwce|CIS19:10716026_15k
chr2	117164377	117271528	Rasgrp1|CIS2:117236806_15k
chr6	136386343	136492771	Gm6728|CIS6:136418843_15k
chr2	11081186	11139350	Prkcq|CIS2:11117750_15k
chr2	11542631	11577730	Il2ra|CIS2:11559103_15k
chrX	7420212	7569838	Hdac6|Otud5|CISX:7444209_15k
chrX	7235364	7252024	Prickle3|CISX:7239242_15k
chr4	129235312	129288532	Lck|CIS4:129247724_15k
chr4	129447566	129487643	Gm12967|CIS4:129451268_15k
chr8	74827903	74921337	Eps15l1|CIS8:74873772_15k
chr1	54963386	54972121	Ankrd44|CIS1:54963600_15k
chr1	54899111	54932582	Ankrd44|CIS1:54901640_15k
chr2	35304307	35363033	Gm13445|CIS2:35355418_15k
chr2	34799714	34833819	Traf1|CIS2:34818437_15k
chr3	51532728	51563479	Maml3|CIS3:51544357_15k
chr3	52082451	52248604	Foxo1|CIS3:52135862_30k
chr10	80754731	80819242	Tbxa2r|CIS10:80796017_15k
chr10	79860357	79895812	Mbd3|CIS10:79862363_15k
chr10	79581792	79635805	Midn|CIS10:79621279_15k
chr10	80120452	80163385	Gm17306|Mob3a|CIS10:80148742_15k
chr10	59360897	59396112	Dnajb12|CIS10:59367287_15k
chr10	59416135	59444826	Ddit4|CIS10:59430115_15k
chr10	59791530	59853662	Cdh23|CIS10:59837766_15k
chr4	57733303	57747748	Akap2|Gm20459|CIS4:57743725_15k
chr15	74688009	74778052	2010109I03Rik|CIS15:74740987_15k
chr3	68774829	68811110	Ift80|CIS3:68779346_15k
chr12	109844504	109938994	Evl|CIS12:109876870_15k
chr18	70689363	70727064	Mbd2|CIS18:70718122_15k
chr5	139826767	139885873	D830046C22Rik|Gpr146|CIS5:139855153_15k
chr5	141039826	141117199	Lfng|CIS5:141072050_15k
chr5	140680741	140756852	Mad1l1|CIS5:140687921_15k
chr5	140252286	140289904	Ints1|CIS5:140252477_15k
chr17	56366472	56432725	Plin3|CIS17:56430528_15k
chr1	183771908	183795947	Gm5533|CIS1:183788457_15k
chr9	112076653	112135487	Arpp21|CIS9:112126086_15k
chr13	113176526	113256208	Ankrd55|CIS13:113217637_15k
chr13	112727011	112793594	Gm9025|CIS13:112780040_15k
chr13	113811772	113823902	Cdc20b|CIS13:113815686_15k
chr13	113859460	113896239	Cdc20b|CIS13:113862363_15k
chr2	9485251	9528784	Gm13220|CIS2:9518579_15k
chr2	9403911	9416261	Gm13220|CIS2:9408240_15k
chr7	80702390	80762760	Chd2|CIS7:80750641_15k
chr1	193226631	193282779	Ppp2r5a|CIS1:193246186_15k
chr4	140499667	140540707	Padi2|CIS4:140502685_15k
chr2	3634292	3681594	Fam107b|CIS2:3669172_15k
chr2	3574691	3621893	Fam107b|CIS2:3576488_15k
chr9	63339293	63355944	Iqch|CIS9:63352778_15k
chr9	63573910	63629934	Smad3|CIS9:63599587_30k
chr9	69307643	69333479	Anxa2|CIS9:69318744_15k
chr5	124612307	124693743	Pitpnm2|CIS5:124676189_15k
chr5	124483998	124551307	Abcb9|CIS5:124525177_15k
chr5	124927438	124947536	Snrnp35|CIS5:124932764_15k
chr5	122684257	122686506	Hvcn1|CIS5:122685169_15k
chr5	123094491	123183954	P2rx7|CIS5:123124108_30k
chr5	123587717	123602562	Gm17627|Setd1b|CIS5:123595643_15k
chr5	123488492	123535075	Gm17627|CIS5:123512073_15k
chr18	50140957	50191353	Tnfaip8|CIS18:50178631_15k
chr18	49943660	49973705	Dtwd2|CIS18:49948061_15k
chr14	17003194	17014713	Oxsm|CIS14:17006170_15k
chr1	156905336	156936278	Gm9530|CIS1:156930337_15k
chr1	156999583	157002785	Stx6|CIS1:157001148_15k
chr1	156663357	156665493	Cacna1e|CIS1:156664795_15k
chr13	93347995	93446523	Serinc5|CIS13:93410525_15k
chr6	99317754	99344705	Foxp1|CIS6:99335444_15k
chr6	99819417	99907943	Tpt1-ps3|CIS6:99862235_30k
chr11	5117017	5162618	Kremen1|CIS11:5152320_15k
chr11	5076397	5115785	Kremen1|CIS11:5080778_15k
chr13	41467671	41496444	Nedd9|CIS13:41475021_15k
chr7	29363450	29370346	Pak4|CIS7:29366304_15k
chr7	29157233	29169823	Zfp36|CIS7:29166462_15k
chr2	25282011	25323347	Ptgds|CIS2:25320508_15k
chr2	25388654	25406967	Traf2|CIS2:25402894_15k
chr14	28204105	28218447	Arhgef3|CIS14:28215432_15k
chr14	122294963	122449514	Gpr183|Ubac2|CIS14:122401434_15k
chr3	88989643	89012337	Fam189b|CIS3:88997679_15k
chr3	87942031	87980676	Mef2d|CIS3:87943788_15k
chr3	88312674	88358346	Lmna|Mex3a|CIS3:88316524_15k
chr3	87649445	87653758	Sh2d2a|CIS3:87651447_15k
chr2	101815856	101914453	Ldlrad3|CIS2:101879014_50k
chr2	101392261	101420797	B230118H07Rik|CIS2:101409867_15k
chr6	41493056	41509097	Trbc2|CIS6:41500979_15k
chr6	41065591	41071041	Trbv13-2|CIS6:41070526_15k
chr1	173704012	173721835	Slamf1|CIS1:173714080_15k
chr1	173847685	173850849	Slamf6|CIS1:173849802_15k
chr1	172792730	172799261	Atf6|CIS1:172797960_15k
chrX	70963408	70964887	Abcd1|CISX:70963963_15k
chr1	140031715	140089737	Ptprc|CIS1:140068406_15k
chr1	139700896	139710542	CIS1:139705498_15k|CIS1:139705498_15k
chr16	4557085	4584153	Tfap4|CIS16:4560168_15k
chr14	61322543	61357184	Spata13|CIS14:61345582_15k
chr8	122993565	123087594	Gse1|CIS8:123014569_15k
chr8	123268071	123349632	Irf8|CIS8:123303900_50k
chr8	47933202	47954449	Irf2|CIS8:47941440_15k
chr18	35899935	35911818	Tmem173|CIS18:35906330_15k
chr5	115603027	115618117	Mlec|CIS5:115612502_15k
chr2	172997515	173003242	Pck1|CIS2:173000361_15k
chr2	172165536	172281611	Cass4|Gm14455|CIS2:172214752_15k
chr6	119451942	119459637	Wnt5b|CIS6:119455472_15k
chr6	120865683	120885277	Mical3|CIS6:120880067_15k
chr6	120031140	120089342	Ninj2|CIS6:120039659_15k
chr6	120418326	120444261	Il17ra|CIS6:120423260_15k
chr4	46460118	46466083	Anp32b|CIS4:46463870_15k
chr13	13615751	13668147	Lyst|CIS13:13652586_15k
chr19	44322163	44367829	Scd2|CIS19:44359335_15k
chr19	46591160	46607396	Arl3|CIS19:46600542_15k
chr19	46353053	46358727	Gbf1|CIS19:46355410_15k
chr19	46118050	46150967	Pprc1|CIS19:46129888_15k
chr19	45677828	45754148	Fbxw4|CIS19:45708261_15k
chr19	45546763	45559021	Btrc|CIS19:45554178_15k
chr12	55389591	55444479	Egln3|CIS12:55396671_15k
chr16	29823394	29848553	Gm17734|CIS16:29841917_15k
chr16	30389156	30390166	Atp13a3|CIS16:30389922_15k
chr8	118029320	118040483	CIS8:118035140_15k|CIS8:118035140_15k
chr8	117923467	117975272	Wwox|CIS8:117938989_15k
chr8	118225674	118230626	Maf|CIS8:118228898_15k
chr8	117404476	117412830	Wwox|CIS8:117407248_15k
chr8	117333604	117340130	Wwox|CIS8:117338777_15k
chr13	118001093	118073807	Gm17509|CIS13:118004951_15k
chr13	118568854	118575617	Hcn1|CIS13:118572369_15k
chr5	64987031	65093670	Klf3|CIS5:65008626_15k
chr5	65195029	65207631	Klf3|CIS5:65202157_15k
chr5	64879225	64897127	CIS5:64889869_15k|CIS5:64889869_15k
chr13	34170854	34220962	Tubb2a|CIS13:34189026_15k
chr4	149010749	149084207	Pik3cd|CIS4:149076429_15k
chr4	149229439	149269603	n-R5s193|CIS4:149230185_15k
chr4	149914279	149964492	Rere|CIS4:149931607_15k
chr4	149612549	149613218	Eno1|CIS4:149612379_15k
chr18	85019669	85092071	Cyb5|CIS18:85040861_15k
chr15	79152527	79157539	Pla2g6|CIS15:79155502_15k
chr15	78551032	78560348	Elfn2|CIS15:78557219_15k
chr15	78394359	78435263	Rac2|CIS15:78414909_15k
chr15	78657993	78756531	Gga1|CIS15:78726765_30k
chr11	105807741	106299863	Ccdc47|CIS11:106069114_75k
chr11	106532787	106574768	Pecam1|CIS11:106537541_15k
chr2	158495006	158561787	Ppp1r16b|CIS2:158550444_15k
chr6	82821337	82831943	Sema4f|CIS6:82825953_15k
chr19	53966024	53980212	Pdcd4|CIS19:53971309_15k
chr19	53470874	53538793	5830416P10Rik|CIS19:53513263_15k
chr19	53558088	53594823	5830416P10Rik|CIS19:53579098_15k
chr9	123662794	123681119	Ccr9|CIS9:123668487_15k
chr12	56460450	56505195	Psma6|CIS12:56484623_15k
chr12	56536295	56592598	Psma6|CIS12:56548365_15k
chr16	32502607	32547593	Zdhhc19|CIS16:32522812_15k
chr16	32107122	32129548	Gm15729|CIS16:32110367_15k
chr16	32164215	32202037	Lrrc33|CIS16:32175262_15k
chrX	45493328	45531927	Xpnpep2|CISX:45494572_15k
chrX	45779546	45787486	Elf4|CISX:45786145_15k
chr2	165772370	165782659	Gm11462|CIS2:165779816_15k
chr2	165681025	165712355	Zmynd8|CIS2:165709200_15k
chr2	165477176	165482863	Eya2|CIS2:165479696_15k
chr13	28507060	28510562	2610307P16Rik|CIS13:28509014_15k
chr13	28603028	28647211	2610307P16Rik|CIS13:28609661_15k
chr1	60804752	60835599	Cd28|CIS1:60832083_15k
chr1	60967568	60973179	Ctla4|CIS1:60969280_15k
chr1	194948066	194971455	Diexf|CIS1:194964834_15k
chr7	52384862	52408680	Aldh16a1|CIS7:52396609_15k
chr7	52072815	52149007	Akt1s1|CIS7:52107132_15k
chr19	11558936	11623810	Ms4a6b|CIS19:11604104_15k
chr6	91024020	91107701	Nup210|CIS6:91066057_15k
chr6	91209262	91218920	Fbln2|CIS6:91215398_15k
chr14	26306530	26341640	Zmiz1|CIS14:26336855_15k
chr14	26083211	26138873	Gm17716|CIS14:26122594_15k
chr14	26193883	26207532	Gm17716|CIS14:26198622_15k
chr14	26252603	26278058	Zmiz1|CIS14:26263591_15k
chr11	46193430	46256077	Fam71b|CIS11:46207202_15k
chr4	47300547	47359352	Col15a1|CIS4:47321977_15k
chr3	29966379	30004609	Mecom|CIS3:30000255_15k
chr3	29908885	29911836	Mecom|CIS3:29911091_15k
chr7	121283208	121358048	Rras2|CIS7:121309721_15k
chr7	121434438	121464138	Psma1|CIS7:121458133_15k
chr10	19250527	19349408	Ifngr1|CIS10:19297636_15k
chr10	18896977	18914626	CIS10:18906057_15k|CIS10:18906057_15k
chr15	93727462	93780280	CIS15:93742281_15k|CIS15:93742281_15k
chr2	93001633	93044291	Trp53i11|CIS2:93032976_15k
chr2	92754877	92815964	Syt13|CIS2:92774048_15k
chr9	109709337	109723345	Spink8|CIS9:109718612_15k
chr9	109962996	109966061	Mtap4|CIS9:109964632_15k
chr3	105696662	105729976	Adora3|CIS3:105703530_15k
chr8	114062925	114121446	Znrf1|CIS8:114119193_15k
chr8	113451383	113461698	Gm17642|St3gal2|CIS8:113454881_15k
chr15	97664932	97673364	Hdac7|CIS15:97671780_15k
chr15	97705637	97726756	Vdr|CIS15:97721153_15k
chr15	97550237	97570973	Endou|CIS15:97557061_15k
chr15	97158327	97227261	Fam113b|CIS15:97204190_15k
chr15	97256801	97300518	Fam113b|CIS15:97291319_15k
chr15	96465787	96494785	Slc38a1|CIS15:96476666_15k
chr15	96539883	96543298	Slc38a2|CIS15:96540561_15k
chr16	76321397	76364262	Nrip1|CIS16:76324226_15k
chr16	91416192	91477284	Il10rb|CIS16:91447704_15k
chr16	91541567	91549349	Ifngr2|CIS16:91547210_15k
chr13	30837540	30885514	Irf4|CIS13:30857452_15k
chr13	30908771	30927274	Exoc2|CIS13:30923092_15k
chr7	147376502	147401087	Olfr524|CIS7:147387614_15k
chr6	39284726	39361371	Mkrn1|CIS6:39345785_15k
chr6	39176481	39236963	Jhdm1d|CIS6:39211085_15k
chr8	124806772	124809339	Zfpm1|CIS8:124809378_15k
chr8	124956298	124997057	Rnf166|CIS8:124991481_15k
chr8	125188637	125236881	Cbfa2t3|CIS8:125227487_15k
chr8	125289925	125299487	Acsf3|CIS8:125293044_15k
chr4	87763867	87813665	BC057079|CIS4:87765740_15k
chrX	98929097	98933179	Cxcr3|CISX:98931940_15k
chr13	48935472	48996062	Phf2|CIS13:48956476_15k
chr12	81192637	81232066	Zfp36l1|CIS12:81214899_15k
chr12	81372193	81420767	CT030161.1|CIS12:81374253_15k
chr17	44951275	44956575	Supt3h|CIS17:44955169_15k
chr17	45027365	45032668	Supt3h|CIS17:45030322_15k
chr3	9843856	9887547	Pag1|CIS3:9879856_15k
chr2	180168280	180184639	Slco4a1|CIS2:180178241_15k
chr13	52167021	52180286	Gm16767|CIS13:52175733_15k
chr13	51831547	51908800	Sema4d|CIS13:51844618_15k
chr13	52888833	52956848	Auh|CIS13:52900686_15k
chr17	25674630	25816944	Lmf1|CIS17:25728063_30k
chr17	26157084	26185662	Rab11fip3|CIS17:26159571_15k
chr11	68174811	68277922	Pik3r5|CIS11:68243596_15k
chr11	69208562	69232987	Kdm6b|CIS11:69227663_15k
chr14	32345164	32417619	Colq|Hacl1|CIS14:32376226_15k
chr8	73292890	73332946	Il12rb1|CIS8:73330994_15k
chr8	73198079	73267683	Lsm4|CIS8:73211534_15k
chr11	115759760	115772902	2210020M01Rik|Recql5|CIS11:115764998_15k
chr11	115865673	115891304	Galk1|CIS11:115873041_15k
chr11	114981455	115048136	Rab37|CIS11:115020378_15k
chr11	115269106	115327385	4933422H20Rik|CIS11:115312386_15k
chr4	100842919	100866894	Jak1|CIS4:100858455_15k
chr4	100967067	100974895	Jak1|CIS4:100971209_15k
chr4	100902691	100936564	Jak1|CIS4:100927279_15k
chr17	80353527	80400050	Hnrpll|CIS17:80371248_15k
chr17	80527375	80607156	Galm|CIS17:80551906_15k
chr9	72218953	72255565	BC065403|CIS9:72238757_15k
chr14	73506649	73544321	Rcbtb2|CIS14:73521089_15k
chr14	73786425	73803427	Itm2b|CIS14:73797554_15k
chr15	66631986	66658265	Sla|Tg|CIS15:66643836_15k
chr9	66405629	66465192	Usp3|CIS9:66444126_15k
chr9	66562758	66592967	Car12|CIS9:66586173_15k
chr9	66721825	66783517	Rab8b|CIS9:66756044_15k
chr3	103638821	103674913	Ptpn22|CIS3:103671757_15k
chr3	103578592	103610024	Hipk1|CIS3:103595749_15k
chr3	103188463	103192653	Trim33|CIS3:103190856_15k
chr2	167577997	167631461	9230111E07Rik|CIS2:167604078_15k
chr2	167376756	167401473	Snai1|CIS2:167380459_15k
chr2	167520437	167540020	A530013C23Rik|CIS2:167526105_15k
chr16	49768049	49861679	Cd47|Gm16619|CIS16:49787835_15k
chrX	163527280	163544489	Gm15232|CISX:163537156_15k
chrX	162871365	163226774	Egfl6|CISX:162998550_120k
chr11	79424978	79444676	Gm11202|Rab11fip4|CIS11:79428967_15k
chr11	79335074	79344342	Evi2b|Nf1|CIS11:79338444_15k
chr11	119693353	119719233	Rptor|CIS11:119702728_15k
chr7	107037356	107060635	Xrra1|CIS7:107053356_15k
chr13	73818857	73887559	5430425J12Rik|Slc6a19|CIS13:73841175_15k
chr14	49283944	49338682	Otx2|CIS14:49334573_15k
chrX	39694143	39863890	Gm14619|CISX:39747534_50k
chr14	52606479	52641372	Zfp219|CIS14:52631414_15k
chr18	5332983	5397794	Zfp438|CIS18:5350001_15k
chr3	115344939	115414771	S1pr1|CIS3:115384417_15k
chr3	115503177	115526277	A930005H10Rik|CIS3:115515970_15k
chr8	129185519	129223462	Irf2bp2|CIS8:129187139_15k
chr8	129351623	129395939	Tomm20|CIS8:129373612_15k
chr16	20455184	20470943	RP24-106J5.3|CIS16:20460948_15k
chr18	62849540	62926728	Spink13|CIS18:62883055_15k
chr5	149768064	149818144	Gm15406|Katnal1|CIS5:149782397_15k
chr5	149930477	149949857	5730422E09Rik|CIS5:149940741_15k
chr5	150229973	150248133	6330406I15Rik|CIS5:150235435_15k
chr5	150170104	150173240	6330406I15Rik|CIS5:150170925_15k
chr18	74883369	75834722	Dym|CIS18:75479885_240k
chr5	111649279	111667600	Ttc28|CIS5:111659785_15k
chr5	111607092	111611498	Ttc28|CIS5:111611402_15k
chr18	24334618	24374485	Galnt1|CIS18:24367728_15k
chr9	110765932	110850079	Als2cl|CIS9:110808126_15k
chr9	32415843	32438607	Ets1|CIS9:32421720_15k
chr9	32468512	32535264	Ets1|CIS9:32509584_15k
chr9	32716588	32746877	CIS9:32727780_15k|CIS9:32727780_15k
chr2	6594155	6647200	Celf2|CIS2:6633597_15k
chr6	52819145	52873052	Jazf1|CIS6:52862602_15k
chr10	41302220	41358728	Ccdc162|CIS10:41337113_15k
chr15	61994832	62020831	Pvt1|CIS15:62002787_15k
chr15	61815223	61821614	Myc|CIS15:61816912_15k
chr7	56590189	56676464	Nav2|CIS7:56625615_15k
chr11	100681752	100793576	Stat5b|CIS11:100695919_15k
chr11	100207821	100273616	Jup|CIS11:100263747_15k
chr6	71221116	71345425	Cd8b1|CIS6:71295956_15k
chr6	70763959	70781039	Eif2ak3|CIS6:70773262_15k
chr3	95789149	95844244	Vps45|CIS3:95831160_15k
chr3	95727080	95776515	Anp32e|CIS3:95730302_15k
chr3	95438500	95525682	Adamtsl4|CIS3:95474504_15k
chr3	96048736	96110803	Hist2h4|CIS3:96069418_15k
chr3	94143576	94245125	Rorc|CIS3:94180893_15k
chr3	94656293	95117705	Gabpb2|CIS3:95003217_75k
chr12	88228330	88234996	Gm17422|CIS12:88233713_15k
chr12	88151149	88177862	6430527G18Rik|CIS12:88167075_15k
chr6	142858271	142890318	St8sia1|CIS6:142865393_15k
chr17	47639662	47694428	Ccnd3|CIS17:47667920_15k
chr13	55545266	55548803	Grk6|CIS13:55546691_15k
chr19	5802267	5875804	Malat1|Neat1|CIS19:5807784_15k
chr19	6350095	6400281	Sf1|CIS19:6361082_15k
chr19	5345333	5406973	Tsga10ip|CIS19:5391761_15k
chrX	50097365	50114072	Kis2|CISX:50102013_15k
chr16	97755986	98029232	Tmprss2|CIS16:97885085_75k
chr1	158328836	158350279	9430070O13Rik|CIS1:158337711_15k
chr1	158191913	158212858	Tdrd5|CIS1:158204939_15k
chr1	158839049	158893962	Ralgps2|CIS1:158864369_15k
chr17	33776111	34764940	Gm9566|CIS17:34218179_240k
chr6	145037070	145069358	Lrmp|CIS6:145057190_15k
chr6	145224757	145289875	Gm15707|CIS6:145250455_15k
chr12	86758534	86788600	Fos|CIS12:86782144_15k
chr12	86874459	87003581	Jdp2|CIS12:86970472_15k
chr6	114783944	114887313	Vgll4|CIS6:114852417_30k
chr6	125172673	125221516	Cd27|Vamp1|CIS6:125186064_15k
chr6	124831314	124853291	Lag3|CIS6:124849315_15k
chr6	125041831	125081561	Chd4|CIS6:125042579_15k
chr7	25233617	25253508	Plaur|CIS7:25240158_15k
chr9	44761749	44820271	Cd3d|CIS9:44792972_15k
chr9	44865581	44925945	Mpzl3|CIS9:44876442_15k
chr9	44285637	44376216	Cxcr5|CIS9:44322899_15k
chr9	44455259	44457468	Ddx6|CIS9:44456160_15k
chr9	44041172	44076836	Ccdc153|CIS9:44046128_15k
chr9	43818581	43853256	Thy1|CIS9:43833790_15k
chr2	26314994	26428670	Gm13358|Notch1|CIS2:26323852_15k
chr2	26976622	26978233	Fam163b|CIS2:26977055_15k
chr5	76187088	76249032	Kdr|CIS5:76199685_15k
chr5	76123550	76159152	Kit|CIS5:76126378_15k
chr4	106581637	106611547	Ssbp3|CIS4:106585510_15k
chr4	106852529	106988554	Hspb11|CIS4:106932961_50k
chr12	103521676	103592330	Rin3|CIS12:103549065_30k
chr17	84463054	84560619	Zfp36l2|CIS17:84517697_15k
chr17	84369657	84408970	CIS17:84403522_15k|CIS17:84403522_15k
chr11	98634624	98655199	Nr1d1|CIS11:98644562_15k
chr11	98965476	99061149	Ccr7|CIS11:99027092_15k
chr11	98785172	98823888	Rara|CIS11:98806626_15k
chr11	98320087	98406610	Ikzf3|CIS11:98337953_15k
chr3	145784812	145817197	Mcoln2|CIS3:145812774_15k
chr7	82720761	82770072	Akap13|CIS7:82734365_15k
chr7	82925934	82979904	Akap13|CIS7:82934207_15k
chr4	11050970	11082785	Gm11830|CIS4:11075029_15k
chr1	135956732	135974879	Btg2|CIS1:135964303_15k
chr12	108359232	108399471	Gm5187|CIS12:108377494_15k
chr1	129194521	129219256	Mgat5|CIS1:129203303_15k
chr1	129103504	129111466	Mgat5|CIS1:129108888_15k
chr16	10812689	10837974	Gm17410|CIS16:10824723_15k
chr16	10669070	10701718	Clec16a|CIS16:10679069_15k
chr16	10287274	10565625	Ciita|CIS16:10463970_50k
chr5	138126614	138146742	Agfg2|CIS5:138132436_15k
chr5	138181033	138207014	Tsc22d4|CIS5:138185218_15k
chr3	130602417	130724670	CIS3:130644639_15k|CIS3:130644639_15k
chr18	56572545	56630237	Gramd3|CIS18:56608661_15k
chr2	169953811	170003041	Zfp217|CIS2:169990329_15k
chr19	8787114	8962668	Ttc9c|CIS19:8885530_30k
chr19	9071608	9140736	Ahnak|CIS19:9110762_15k
chr2	152566480	152656462	Bcl2l1|CIS2:152606883_15k
chr2	153140039	153165234	Kif3b|CIS2:153160046_15k
chr6	146363898	146371465	Itpr2|CIS6:146369048_15k
chr6	146433501	146470182	Itpr2|CIS6:146464216_15k
chr12	113865959	113932482	Zbtb42|CIS12:113915766_15k
chr12	114062059	114109412	Gpr132|CIS12:114104094_15k
chr12	114664472	114699772	Ighj4|CIS12:114666178_15k
chr19	32305677	32351736	Sgms1|CIS19:32343668_15k
chr16	95971842	96026943	Ets2|CIS16:95973067_15k
chr16	96084051	96093508	CIS16:96088436_15k|CIS16:96088436_15k
chr2	103483073	103534799	Abtb2|CIS2:103525422_15k
chr2	103745183	103819935	Lmo2|CIS2:103787291_15k
chr11	87052764	87063916	Ppm1e|CIS11:87057679_15k
chr11	87538549	87569715	Supt4h1|CIS11:87562853_15k
chr11	86387631	86436935	Vmp1|CIS11:86396281_15k
chr10	42562010	42621486	Scml4|CIS10:42580523_15k
chr10	127521263	127570278	Baz2a|CIS10:127528357_15k
chr10	128140660	128186390	Dgka|CIS10:128182937_15k
chr17	31344629	31361233	Ubash3a|CIS17:31349497_15k
chr17	31195229	31212724	Abcg1|CIS17:31209307_15k
chr1	37526697	37538851	Mgat4a|CIS1:37530753_15k
chr7	71117117	71188829	Klf13|CIS7:71131782_15k
chr7	71245813	71303834	Trpm1|CIS7:71272495_30k
chr3	86634322	86653312	Dclk2|CIS3:86639946_15k
chr6	86475276	86477712	1600020E01Rik|CIS6:86477484_15k
chr6	86985277	87025799	Gfpt1|CIS6:87023604_15k
chr6	86801277	86802169	Aak1|CIS6:86802521_15k
chr14	54850912	54874223	Dad1|CIS14:54854191_15k
chr5	66288365	66352456	Chrna9|CIS5:66317891_15k
chr1	167731344	167778745	Cd247|CIS1:167771836_15k
chr1	167631168	167647819	Rcsd1|CIS1:167640540_15k
chr1	167081024	167124903	Sft2d2|CIS1:167103457_30k
chr1	59206680	59239572	Als2|CIS1:59221127_15k
chr1	58767610	58780139	Cflar|CIS1:58774131_15k
chr13	64483570	64523497	Cdk20|CIS13:64513059_15k
chr17	28600343	28664286	Fkbp5|CIS17:28652643_15k
chr17	29602754	29659950	Pim1|CIS17:29629639_15k
chr17	29530654	29578547	Fgd2|CIS17:29534252_15k
chr14	30820729	30840123	Chdh|CIS14:30830789_15k
chr10	21139677	21201029	1700021A07Rik|CIS10:21195626_15k
chr10	20881455	20987905	Hbs1l|CIS10:20956003_15k
chr10	20685425	20879090	Ahi1|CIS10:20802586_15k
chr5	114236376	114293048	Selplg|CIS5:114285644_15k
chrX	12818581	12819563	Gm16481|CISX:12819557_15k
chr8	35184485	35227690	Tmem66|CIS8:35220440_15k
chr13	12366884	12368343	Actn2|CIS13:12367508_15k
chr13	12435825	12442810	Actn2|CIS13:12437524_15k
chr13	12596058	12628739	Edaradd|CIS13:12597976_15k
chr2	31892024	31936347	Fam78a|CIS2:31915802_15k
chr2	32341957	32356830	Naif1|CIS2:32349800_15k
chr2	70872165	70893506	Mettl8|CIS2:70885853_15k
chr2	70641232	70674189	Tlk1|CIS2:70668118_15k
chr2	71194029	71215208	Slc25a12|CIS2:71196271_15k
chr13	24432424	24511115	Cmah|CIS13:24471449_15k
chr5	136621624	136648507	Orai2|CIS5:136639904_15k
chr5	137092408	137101943	4731417B20Rik|CIS5:137098807_15k
chr17	52351920	52486816	CIS17:52418488_15k|CIS17:52418488_15k
chr17	52017976	52044911	Satb1|CIS17:52036939_15k
chr2	126293424	126324868	Atp8b4|CIS2:126299267_15k
chr1	138144945	138157847	Gpr25|CIS1:138152076_15k
chr8	90812662	90829436	Adcy7|CIS8:90817270_15k
chr8	91129046	91193386	Nod2|CIS8:91165776_30k
chr11	11770898	11787186	Ddc|CIS11:11776524_15k
chr11	11557736	11642821	Ikzf1|CIS11:11614459_15k
chr12	17673636	17745921	Hpcal1|CIS12:17734102_15k
chr12	17182614	17206463	Kcnf1|CIS12:17186504_15k
chr3	120806567	121517377	Cnn3|CIS3:121126765_75k
chr5	118527525	118545545	Fbxw8|CIS5:118534522_15k
chr5	118926075	118964959	Gm15754|CIS5:118931847_15k
chr1	185829916	185865520	Dusp10|CIS1:185847773_30k
chr1	185919524	185979800	Dusp10|CIS1:185929022_15k
chr1	186235406	186236826	CIS1:186235871_15k|CIS1:186235871_15k
chr16	18459100	18506187	Gnb1l|CIS16:18498227_15k
chr7	133847163	133858175	Coro1a|CIS7:133852736_15k
chr7	134233919	134281174	AI467606|CIS7:134239195_15k
chr7	134330552	134376266	Sept1|CIS7:134364096_15k
chr7	134398361	134438287	Gm17511|CIS7:134424343_15k
chr7	135512584	135555889	Rgs10|CIS7:135532289_15k
chr7	135298620	135344977	Itgad|CIS7:135322162_15k
chr7	135156966	135224409	Itgam|CIS7:135200199_15k
chr7	133481130	133541160	Lat|CIS7:133492727_15k
chr6	127188915	127214969	Gm4968|CIS6:127196310_15k
chr6	127277201	127287708	Gm7308|CIS6:127281229_15k
chr6	127101369	127104067	9330179D12Rik|CIS6:127102605_15k
chr3	151854468	151866941	Dnajb4|CIS3:151859857_15k
chr3	152592709	152613257	Pigk|St6galnac5|CIS3:152603866_15k
chr15	80335111	80460564	Enthd1|Grap2|CIS15:80359329_15k
chr15	79835703	79914131	Rpl3|CIS15:79883026_15k
chr15	81855969	81859794	Pppde2|Xrcc6|CIS15:81859393_15k
chr15	81959157	82030102	Srebf2|CIS15:81988634_15k
chr15	81312025	81352406	Gm5218|CIS15:81346786_15k
chr6	67423635	67433542	Il23r|CIS6:67427733_15k
chr19	4293527	4305557	Adrbk1|CIS19:4299172_15k
chr19	4117757	4162162	Coro1b|CIS19:4150692_15k
chr11	75348873	75382231	Slc43a2|CIS11:75362754_15k
chr11	75760914	75807414	1700016K19Rik|CIS11:75792006_15k
chr9	114652071	114692781	Cmtm7|CIS9:114688786_15k
chr9	114336141	114392888	Glb1|CIS9:114353438_15k
chr5	104127261	104209507	Aff1|CIS5:104154606_15k
chr12	8818618	8854769	9930038B18Rik|CIS12:8850847_15k
chr12	8667235	8680760	Pum2|CIS12:8672660_15k
chr5	134790266	134817887	Mir3965|CIS5:134808694_15k
chr5	134742782	134751715	Gtf2i|CIS5:134747116_15k
chr5	135414770	135423262	Wbscr27|CIS5:135418608_15k
chr6	135457440	135458516	CIS6:135458376_15k|CIS6:135458376_15k
chr7	87548253	87598318	Gm15544|CIS7:87562897_15k
chr5	108473663	108488821	Mtf2|CIS5:108479723_15k
chr5	108046033	108221721	Gfi1|Rpap2|CIS5:108163037_15k
chr1	93077450	93091145	Ramp1|CIS1:93080710_15k
chr16	94451115	94478162	Hlcs|CIS16:94471823_15k
chr14	79919503	79946104	Elf1|CIS14:79924012_15k
chr14	79641921	79696637	1190002H23Rik|CIS14:79671047_15k
chr3	106844082	106903734	A930002I21Rik|CIS3:106888975_15k
chr8	108208920	108211346	Rltpr|CIS8:108210309_15k
chr8	108133896	108158912	Fam65a|CIS8:108149122_15k
chr8	108577694	108582131	Nfatc3|CIS8:108580343_15k
chr8	108629997	108637646	Nfatc3|CIS8:108635702_15k
chr6	129159908	129186086	2310001H17Rik|CIS6:129172880_15k
chr6	128985639	128998473	Klrb1f|CIS6:128989865_15k
chr6	128333368	128340617	4933413G19Rik|CIS6:128336864_15k
chr17	35137054	35241183	Msh5|CIS17:35183770_15k
chr17	35452028	35496509	H2-Q3|CIS17:35491611_15k
chr17	35325015	35426671	Ltb|Nfkbil1|CIS17:35331187_15k
chr17	35891494	35903254	Ddr1|CIS17:35899174_15k
chr17	36135912	36198739	H2-T24|CIS17:36161657_30k
chr11	51738854	51777825	Gm16953|CIS11:51761197_15k
chr11	52091317	52156504	Tcf7|CIS11:52133507_15k
chr15	85998422	86030426	Cerk|CIS15:86008166_15k
chr15	86163170	86193991	Tbc1d22a|CIS15:86169354_15k
chr15	85237078	85240081	Atxn10|CIS15:85238530_15k
chr8	86706855	86759877	Mir23a|CIS8:86717763_15k
chr8	86650050	86673965	Podnl1|CIS8:86655119_15k
chr8	86132795	86133511	Dnajb1|CIS8:86133576_15k
chr8	86223594	86281916	Cd97|CIS8:86270517_15k
chr18	68355010	68390614	D18Ertd653e|CIS18:68379274_15k
chr18	67883365	67918197	Ptpn2|CIS18:67887871_15k
chrX	156113075	156137183	Sh3kbp1|CISX:156129453_15k
chr4	40665584	40722879	Smu1|CIS4:40708992_15k
chr4	40781612	40800666	B4galt1|CIS4:40788067_15k
chr5	106028645	106079436	Lrrc8c|CIS5:106075251_15k
chr12	74697661	74719351	Prkch|CIS12:74707465_15k
chr12	74483000	74485460	D830013O20Rik|CIS12:74484370_15k
chr15	99031631	99069607	Kcnh3|CIS15:99064385_15k
chr15	98764531	98824437	Tuba1a|Tuba1b|CIS15:98766696_15k
chr2	30383014	30519888	Cstad|CIS2:30485816_15k
chr2	30892097	31019929	Fnbp1|CIS2:30981768_30k
chr16	5427513	5455597	CIS16:5454280_15k|CIS16:5454280_15k
chr18	61248140	61267329	Pdgfrb|CIS18:61254652_15k
chr18	61405901	61435560	Pde6a|CIS18:61427580_15k
chr18	60874812	60934866	Ndst1|CIS18:60884299_15k
chr18	60976348	61077448	Tcof1|CIS18:61038492_15k
chr3	84461202	84559228	Arfip1|Tmem154|CIS3:84493689_30k
chrX	104237453	104288204	P2ry10|CISX:104281306_15k
chr7	149504551	149566156	6330512M04Rik|CIS7:149535914_15k
chr7	149932526	149956964	Gm7290|CIS7:149948822_15k
chr4	59817744	59838915	Snx30|CIS4:59831882_15k
chr4	59451960	59458999	Rod1|CIS4:59455545_15k
chr4	59213026	59345385	Ugcg|CIS4:59259576_30k
chr1	43510274	43555699	Nck2|CIS1:43514304_15k
chr1	43560054	43619663	Nck2|CIS1:43598393_15k
chr1	88376325	88422516	Ptma|CIS1:88399791_15k
chr7	16782406	16793105	Dhx34|CIS7:16789492_15k
chr7	31115464	31117621	E130208F15Rik|CIS7:31117859_15k
chr7	75373921	75430606	Pgpep1l|CIS7:75421035_15k
chr4	44116249	44119814	Gm12504|CIS4:44117989_15k
chr4	43953918	43978772	Glipr2|CIS4:43974483_15k
chr9	94567635	94592958	Slc9a9|CIS9:94573787_15k
chr11	6345071	6467280	Ccm2|CIS11:6443014_30k
chr1	121183109	121188180	CIS1:121185404_15k|CIS1:121185404_15k
chr17	45626255	45628292	Spats1|CIS17:45627214_15k
chr14	115439103	115441938	Mir17hg|CIS14:115441435_15k
chr11	107433718	107448597	Helz|CIS11:107442767_15k
chr19	41905698	41923076	Frat1|CIS19:41912218_15k
chrX	166394728	166429545	Mid1|CISX:166419694_15k
chr6	94585415	94637998	Lrig1|CIS6:94596067_15k
chr2	130358494	130367105	Ptpra|CIS2:130362662_15k
chr12	12934659	12945911	Mycn|CIS12:12943345_15k
chr5	100994279	101014559	Plac8|CIS5:101002402_15k
chr5	101063305	101088590	Coq2|CIS5:101066912_15k
chr16	55939826	55966931	Cep97|CIS16:55948557_15k
chr6	140545232	140577653	Plekha5|CIS6:140553537_15k
chr12	115846877	115850952	Ighv1-12|CIS12:115848295_15k
chr4	63046670	63066634	Akna|CIS4:63059300_15k
chr4	155426300	155446728	Ttll10|CIS4:155444868_15k
chr11	3166093	3236198	Pik3ip1|CIS11:3230906_15k
chr7	38941359	38974103	1600014C10Rik|CIS7:38944019_15k
chr1	51630443	51644004	Obfc2a|CIS1:51641372_15k
chr6	48529382	48718262	Gimap4|CIS6:48644930_50k
chr10	28218674	28237592	Ptprk|CIS10:28227978_15k
chr7	85863237	85871320	Mrpl46|CIS7:85865711_15k
chr10	78038251	78056549	Syde1|CIS10:78049118_15k
chr7	136916142	136943993	CIS7:136939999_15k|CIS7:136939999_15k
chr11	22713989	22759980	B3gnt2|Commd1|Gm12057|CIS11:22744349_15k
chr2	74904060	74913004	CIS2:74909526_15k|CIS2:74909526_15k
chr18	35113192	35116541	Hspa9|CIS18:35115186_15k
chr11	118993015	119025351	Gm17433|Tbc1d16|CIS11:119017969_15k
chr14	63487344	63503881	Wdfy2|CIS14:63492331_15k
chr1	130478612	130512212	Cxcr4|CIS1:130494134_15k
chr1	191599203	191658357	Ptpn14|CIS1:191614576_15k
chr2	155504727	155547254	Trpc4ap|CIS2:155509518_15k
chr9	108953369	108957378	Shisa5|CIS9:108954195_15k
chr15	38398830	38406906	Azin1|CIS15:38405460_15k
chr14	119183012	119233717	Cldn10|CIS14:119202396_30k
chr14	119328919	119335444	Dnajc3|CIS14:119331293_15k
chrX	11706012	11800481	Bcor|CISX:11728358_30k
chr15	6527750	6543432	Fyb|CIS15:6536725_15k
chr6	29840043	29873179	Ahcyl2|CIS6:29846531_15k
chr11	97775102	97860684	Arl5c|CIS11:97853220_15k
chr11	114070613	114111396	Gm11690|CIS11:114106392_15k
chr7	25999364	26066108	Gsk3a|CIS7:26024715_30k
chr9	37039321	37062190	Slc37a2|CIS9:37047760_15k
chr1	133095454	133097848	Rassf5|CIS1:133096447_15k
chrX	138872168	138904964	Gm15031|CISX:138883304_15k
chr12	113089079	113093339	Ppp1r13b|CIS12:113091472_15k
chr12	112900588	112957455	Bag5|CIS12:112934974_30k
chr15	101063666	101090079	Grasp|CIS15:101068343_15k
chr13	56329378	56362759	4930550C17Rik|CIS13:56329990_15k
chr15	84135311	84146245	Parvb|CIS15:84143614_15k
chr15	84187316	84220558	1810041L15Rik|CIS15:84216221_15k
chr5	37436717	37473516	Jakmip1|CIS5:37445165_15k
chr11	96778715	96848576	Sp2|CIS11:96831191_15k
chr11	48900451	48908068	Ifi47|Olfr56|CIS11:48903897_15k
chr18	67366074	67449244	Mppe1|CIS18:67410443_30k
chr2	163902164	163909743	Stk4|CIS2:163907006_15k
chr6	34888797	34904203	Stra8|CIS6:34894840_15k
chr11	95171219	95219571	Fam117a|CIS11:95213466_15k
chr12	111701748	111743853	Ppp2r5c|CIS12:111732618_15k
chr18	42074755	42150684	Grxcr2|CIS18:42144698_15k
chr2	18840965	18878203	Pip4k2a|CIS2:18866448_15k
chr4	8838123	8892265	Rps18-ps2|CIS4:8846295_15k
chr5	121011292	121031175	Tpcn1|CIS5:121028429_15k
chrX	110980449	110983082	Dach2|CISX:110981726_15k
chr18	38083247	38089413	Diap1|CIS18:38085219_15k
chr1	178875056	178878405	Sdccag8|CIS1:178877401_15k
chr4	122562576	122693450	Mfsd2a|CIS4:122616002_30k
chr14	78246008	78276623	Dnajc15|CIS14:78265223_15k
chr2	160151817	160154534	Mafb|CIS2:160152558_15k
chr2	132337542	132340612	1700026D11Rik|CIS2:132339926_15k
chr7	74552192	74568909	Mef2a|CIS7:74562891_15k
chr1	161938614	161956274	4930523C07Rik|CIS1:161953510_15k
chrX	138163793	138296637	Gm15297|CISX:138227395_75k
chr2	24237943	24243156	Psd4|CIS2:24242134_15k
chr6	72904327	72957687	Dnahc6|CIS6:72943098_15k
chr4	107612148	107669852	4930407G08Rik|CIS4:107623731_15k
chr4	154788030	154789344	2010015L04Rik|5830444B04Rik|CIS4:154788841_15k
chr10	13645644	13765221	Gm8330|Hivep2|CIS10:13716585_30k
chr7	73266881	73406312	Chsy1|CIS7:73342713_30k
chr2	131819169	131861580	Rassf2|CIS2:131845610_15k
chr8	73988377	74116490	Plvap|CIS8:74030085_50k
chr18	21076113	21122019	Rnf125|CIS18:21118127_15k
chr16	87727238	87729637	Bach1|CIS16:87728485_15k
chr2	127143020	127164584	Dusp2|CIS2:127156964_15k
chr1	169172978	169299670	Uck2|CIS1:169193375_30k
chr6	22294978	22372986	Fam3c|CIS6:22356060_15k
chr1	180247591	180265860	Fam36a|CIS1:180250845_15k
chr8	35731810	35734128	CIS8:35733242_15k|CIS8:35733242_15k
chr8	3328912	3355314	A430078G23Rik|CIS8:3353840_15k
chr16	89973293	90023992	Tiam1|CIS16:89986840_15k
chr4	138268059	138342760	Pla2g2c|Ubxn10|CIS4:138284201_15k
chr16	35744444	35769648	Dirc2|CIS16:35750270_15k
chr10	120911767	120944127	Rassf3|CIS10:120940184_15k
chr4	137774092	137816082	Hp1bp3|CIS4:137779002_15k
chr17	15042255	15049717	Wdr27|CIS17:15045527_15k
chr5	143669465	143694034	Actb|CIS5:143672985_15k
chr18	33091239	33113602	Camk4|CIS18:33103460_15k
chr1	89724364	89749313	Sag|CIS1:89740779_15k
chr1	35670898	35712031	CIS1:35710314_15k|CIS1:35710314_15k
chr14	120371884	120413680	Oxgr1|CIS14:120376330_15k
chr5	34530826	34595010	Zfyve28|CIS5:34574460_15k
chr3	143919799	143942523	Lmo4|CIS3:143935942_15k
chr12	77461969	77468641	Zbtb25|CIS12:77465736_15k
chr11	78795184	78846664	Ksr1|CIS11:78815750_15k
chr7	26430592	26472411	B9d2|CIS7:26468597_15k
chr10	92585943	92631705	Cdk17|CIS10:92602755_30k
chr4	151541617	151574073	Acot7|CIS4:151552637_15k
chr19	37541626	37570366	Hhex|CIS19:37557274_15k
chr19	12577314	12649031	Fam111a|CIS19:12630857_15k
chr12	72330928	72341089	2700049A03Rik|CIS12:72334541_15k
chr3	75516977	75518507	Serpini1|CIS3:75517816_15k
chr1	165992247	166004908	Sell|CIS1:166001554_15k
chr5	73602336	73648889	Fryl|CIS5:73638336_15k
chr12	101949155	102011602	Rps6ka5|CIS12:101977498_30k
chr19	41093559	41113347	Dntt|CIS19:41101182_15k
chr17	88838794	89021443	Ston1|CIS17:88995047_50k
chr9	65047632	65085807	Parp16|CIS9:65064662_15k
chr2	73282956	73323264	Wipf1|CIS2:73291230_15k
chr15	49773431	49775763	CIS15:49774289_15k|CIS15:49774289_15k
chr10	18382043	18385229	D10Bwg1379e|CIS10:18384439_15k
chr5	93661611	93692772	Ccng2|CIS5:93668761_15k
chr8	14985902	15020231	Arhgef10|CIS8:14996789_15k
chr11	54621146	54664723	Lyrm7|CIS11:54660838_15k
chr11	88886185	89054243	Dgke|CIS11:88920024_30k
chr2	17283756	17313954	Nebl|CIS2:17289344_15k
chr9	41830250	41849196	Sorl1|CIS9:41834884_15k
chr2	22630365	22664626	Apbb1ip|CIS2:22657675_15k
chr7	99865697	99898629	Rab30|CIS7:99870804_15k
chr12	80080043	80106860	Tmem229b|CIS12:80082037_15k
chr5	88933170	88964697	Igj|CIS5:88960981_15k
chr19	57155748	57207383	Ablim1|CIS19:57195845_15k
chr2	118317880	118326517	Gm13983|CIS2:118322536_15k
chr11	77297085	77333462	Abhd15|Gm10392|CIS11:77330889_15k
chr6	50327452	50333406	Osbpl3|CIS6:50331127_15k
chr17	12676807	12705908	Slc22a3|CIS17:12693305_30k
chr15	95557960	95602645	Gm8849|CIS15:95587955_15k
chr9	75241822	75262075	Mapk6|CIS9:75256886_15k
chr11	53872428	53928611	Pdlim4|CIS11:53881176_15k
chr7	141423031	141426770	Adam12|CIS7:141424685_15k
chr17	27690991	27722074	Hmga1|CIS17:27694437_15k
chr14	70673312	70686859	Ppp3cc|CIS14:70679031_15k
chr6	8433402	8439893	A430035B10Rik|CIS6:8438072_15k
chr8	96878160	96889082	Slc12a3|CIS8:96884948_15k
chr1	94069741	94133882	Hdac4|CIS1:94083278_30k
chr1	154440062	154461157	Rgl1|CIS1:154444567_15k
chr6	117830668	117870199	Hnrnpf|CIS6:117847861_15k
chr8	71700940	71733106	Zfp930|CIS8:71729943_15k
chrX	108560949	108576500	Rps6ka6|CISX:108572635_15k
chr17	5089309	5125672	Arid1b|CIS17:5094916_15k
chr6	143779870	143810558	Sox5|CIS6:143786328_15k
chr4	95435809	95448130	Fggy|CIS4:95440376_15k
chr17	15811229	15816790	Chd1|CIS17:15814405_15k
chr7	132614087	132635805	Nsmce1|CIS7:132628705_15k
chr4	55354865	55357818	Rad23b|CIS4:55356842_15k
chr9	122103787	122152621	Ano10|CIS9:122146976_15k
chr3	104368905	104381654	Lrig2|CIS3:104371915_15k
chr7	97183137	97214585	Gm5341|CIS7:97200858_15k
chr17	28143936	28154219	Anks1|CIS17:28149693_15k
chr4	123205523	123254309	Macf1|CIS4:123243907_15k
chr10	93272549	93294696	Usp44|CIS10:93291482_15k
chr8	111411668	111413169	Zfhx3|CIS8:111412411_15k
chr9	115516249	115571595	n-R5s92|CIS9:115524959_15k
chr12	107546249	107550337	CIS12:107548854_15k|CIS12:107548854_15k
chr14	64195049	64196119	Xkr6|CIS14:64195934_15k
chr2	151355551	151367989	Fkbp1a|CIS2:151360795_15k
chr13	75169696	75173348	Pcsk1|CIS13:75171470_15k
chr10	67362740	67368768	Zfp365|CIS10:67363976_15k
chr5	86499585	86515235	Stap1|CIS5:86502262_15k
chr7	17427327	17430696	Prkd2|CIS7:17428692_15k
chr6	84095597	84097210	Dysf|CIS6:84096815_15k
chr11	59431668	59485288	Olfr225|CIS11:59439551_15k
chr10	3355103	3365253	Ipcef1|Oprm1|CIS10:3362703_15k
chr1	166383190	166389464	Atp1b1|CIS1:166385115_15k
chr7	108220516	108243905	Fchsd2|CIS7:108236243_15k
chr14	67453994	67489072	Dpysl2|CIS14:67487246_15k
chr11	103123743	103126393	Map3k14|CIS11:103125426_15k
chr15	88674340	88691856	Pim3|CIS15:88685918_15k
chr19	21286436	21288984	Zfand5|CIS19:21287517_15k
chr3	21974763	21977653	Tbl1xr1|CIS3:21976945_15k
chr14	75574192	75583057	Lcp1|CIS14:75576604_15k
chr11	96302009	96327706	Skap1|CIS11:96320177_15k
chr2	29516904	29518875	Rapgef1|CIS2:29517781_15k
chr10	129757302	129775944	Tespa1|CIS10:129772631_15k
chr3	60276715	60323101	Mbnl1|CIS3:60279519_15k
chr2	84667293	84682824	Slc43a1|CIS2:84679623_15k
chr12	29493981	29502535	Tssc1|CIS12:29495868_15k
chr1	53831972	53833146	Stk17b|CIS1:53832095_15k
chr14	103205972	103208968	CIS14:103207871_15k|CIS14:103207871_15k
chr2	154431271	154442623	Zfp341|CIS2:154438500_15k
chr7	103599092	103601580	Odz4|CIS7:103600206_15k
chr1	64576016	64578438	Creb1|CIS1:64577703_15k
chr11	35102443	35143741	Slit3|CIS11:35140094_15k
chr3	35621252	35624697	Atp11b|CIS3:35623443_15k
chr4	114325770	114358217	Gm12829|CIS4:114336292_15k
chr4	7380252	7403463	8430436N08Rik|CIS4:7384878_15k
chr8	94061821	94062553	Fto|CIS8:94063077_15k
chr2	166454467	166497868	Prex1|CIS2:166485982_15k
chr8	79802232	79808497	Arhgap10|CIS8:79805126_15k
chr11	53653414	53656439	Slc22a5|CIS11:53654870_15k
chr17	4598945	4605525	CIS17:4600638_15k|CIS17:4600638_15k
chr8	13994291	14005315	2610019F03Rik|CIS8:13998863_15k
chr2	129008177	129010486	Gm14026|CIS2:129009178_15k
chr9	100357403	100362307	Il20rb|CIS9:100359632_15k
chr3	90408890	90409726	S100a4|CIS3:90409688_15k
chr3	126367045	126368422	Camk2d|CIS3:126367684_15k
chr6	34105392	34131893	Slc35b4|CIS6:34129102_15k
chr2	57981912	58031302	Cytip|CIS2:58010097_15k
chr2	90491474	90507643	Nup160|CIS2:90502548_15k
chr15	76026633	76038628	Plec|CIS15:76033394_15k
chr7	109399705	109414018	Rhog|CIS7:109401498_15k
chr3	99647688	99654382	Spag17|CIS3:99650601_15k
chr11	72898665	72922510	Itgae|CIS11:72909885_15k
chr9	96835892	96856414	Spsb4|CIS9:96849465_15k
chr8	23586965	23588354	Slc20a2|CIS8:23587688_15k
chr7	90803101	90807054	Il16|CIS7:90804450_15k
