# Supplementary material for: Insertional Mutagenesis and Deep Profiling Reveals Gene Hierarchies and a Myc/p53-Dependent Bottleneck in Lymphomagenesis
Source: PLoS Genet. 2014 Feb 27;10(2):e1004167. doi: 10.1371/journal.pgen.1004167 (PMC3937229; doi:10.1371/journal.pgen.1004167)
Supplement: Table S10 — .bed file of all GIM2 alignments, showing chromosomal locations, tumour identity, read counts and strand polarity. (XLSX) [file pgen.1004167.s017.xlsx]

## Sheet: Sheet1
chromosome	chromosome_start	chromosome_end	tumour_id	read_count	strand	thick_start	thick_end	item_rgb
chr7	4693820	4693821	GIM-10i(1)	1	+	4693820	4693821	0,192,0
chr7	20336134	20336135	GIM-10i(1)	1	+	20336134	20336135	0,192,0
chr7	26468841	26468842	GIM-10i(1)	1	-	26468841	26468842	255,0,0
chr7	29167612	29167613	GIM-10i(1)	1	-	29167612	29167613	255,0,0
chr7	29461875	29461876	GIM-10i(1)	1	-	29461875	29461876	255,0,0
chr7	30907567	30907568	GIM-10i(1)	1	-	30907567	30907568	255,0,0
chr7	38967418	38967419	GIM-10i(1)	1	+	38967418	38967419	0,192,0
chr7	38974102	38974103	GIM-10i(1)	1	+	38974102	38974103	0,192,0
chr7	52384862	52384863	GIM-10i(1)	1	-	52384862	52384863	255,0,0
chr7	56620844	56620845	GIM-10i(1)	1	-	56620844	56620845	255,0,0
chr7	56621272	56621273	GIM-10i(1)	1	-	56621272	56621273	255,0,0
chr7	71128291	71128292	GIM-10i(1)	1	-	71128291	71128292	255,0,0
chr7	71130060	71130061	GIM-10i(1)	1	+	71130060	71130061	0,192,0
chr7	71179521	71179522	GIM-10i(1)	1	+	71179521	71179522	0,192,0
chr7	79426175	79426176	GIM-10i(1)	1	-	79426175	79426176	255,0,0
chr7	80752503	80752504	GIM-10i(1)	1	-	80752503	80752504	255,0,0
chr7	80752789	80752790	GIM-10i(1)	1	+	80752789	80752790	0,192,0
chr7	85863237	85863238	GIM-10i(1)	1	-	85863237	85863238	255,0,0
chr7	85865037	85865038	GIM-10i(1)	1	-	85865037	85865038	255,0,0
chr7	87350946	87350947	GIM-10i(1)	1	+	87350946	87350947	0,192,0
chr7	87548544	87548545	GIM-10i(1)	1	-	87548544	87548545	255,0,0
chr7	90295967	90295968	GIM-10i(1)	1	-	90295967	90295968	255,0,0
chr7	97190495	97190496	GIM-10i(1)	1	-	97190495	97190496	255,0,0
chr7	107059580	107059581	GIM-10i(1)	1	+	107059580	107059581	0,192,0
chr7	109414017	109414018	GIM-10i(1)	1	-	109414017	109414018	255,0,0
chr7	117150858	117150859	GIM-10i(1)	1	+	117150858	117150859	0,192,0
chr7	119390058	119390059	GIM-10i(1)	1	+	119390058	119390059	0,192,0
chr7	119463517	119463518	GIM-10i(1)	1	-	119463517	119463518	255,0,0
chr7	121304802	121304803	GIM-10i(1)	1	+	121304802	121304803	0,192,0
chr7	122919760	122919761	GIM-10i(1)	1	+	122919760	122919761	0,192,0
chr7	124538689	124538690	GIM-10i(1)	1	+	124538689	124538690	0,192,0
chr7	132778018	132778019	GIM-10i(1)	1	+	132778018	132778019	0,192,0
chr7	133850319	133850320	GIM-10i(1)	1	-	133850319	133850320	255,0,0
chr7	134256582	134256583	GIM-10i(1)	1	-	134256582	134256583	255,0,0
chr7	134418567	134418568	GIM-10i(1)	1	-	134418567	134418568	255,0,0
chr7	134914371	134914372	GIM-10i(1)	1	+	134914371	134914372	0,192,0
chr7	136943356	136943357	GIM-10i(1)	1	+	136943356	136943357	0,192,0
chr7	138074001	138074002	GIM-10i(1)	1	-	138074001	138074002	255,0,0
chr7	141426769	141426770	GIM-10i(1)	1	+	141426769	141426770	0,192,0
chr7	144063252	144063253	GIM-10i(1)	1	-	144063252	144063253	255,0,0
chr7	148357997	148357998	GIM-10i(1)	1	-	148357997	148357998	255,0,0
chr7	149540640	149540641	GIM-10i(1)	1	-	149540640	149540641	255,0,0
chr7	150481755	150481756	GIM-10i(1)	1	-	150481755	150481756	255,0,0
chr7	152126448	152126449	GIM-10i(1)	1	-	152126448	152126449	255,0,0
chr7	152126906	152126907	GIM-10i(1)	1	+	152126906	152126907	0,192,0
chr7	152128106	152128107	GIM-10i(1)	1	+	152128106	152128107	0,192,0
chr7	152128572	152128573	GIM-10i(1)	1	+	152128572	152128573	0,192,0
chr7	152514991	152514992	GIM-10i(1)	1	+	152514991	152514992	0,192,0
chr14	24606337	24606338	GIM-10i(1)	1	-	24606337	24606338	255,0,0
chr14	26138009	26138010	GIM-10i(1)	1	-	26138009	26138010	255,0,0
chr14	30753051	30753052	GIM-10i(1)	1	+	30753051	30753052	0,192,0
chr14	30985978	30985979	GIM-10i(1)	1	-	30985978	30985979	255,0,0
chr14	31444503	31444504	GIM-10i(1)	1	-	31444503	31444504	255,0,0
chr14	32348532	32348533	GIM-10i(1)	1	+	32348532	32348533	0,192,0
chr14	49291871	49291872	GIM-10i(1)	1	+	49291871	49291872	0,192,0
chr14	49334698	49334699	GIM-10i(1)	1	+	49334698	49334699	0,192,0
chr14	49335135	49335136	GIM-10i(1)	1	+	49335135	49335136	0,192,0
chr14	49335997	49335998	GIM-10i(1)	1	+	49335997	49335998	0,192,0
chr14	49336589	49336590	GIM-10i(1)	1	+	49336589	49336590	0,192,0
chr14	49336995	49336996	GIM-10i(1)	1	+	49336995	49336996	0,192,0
chr14	52724319	52724320	GIM-10i(1)	1	-	52724319	52724320	255,0,0
chr14	69954403	69954404	GIM-10i(1)	1	-	69954403	69954404	255,0,0
chr14	78837826	78837827	GIM-10i(1)	1	+	78837826	78837827	0,192,0
chr14	79920710	79920711	GIM-10i(1)	1	-	79920710	79920711	255,0,0
chr14	84444518	84444519	GIM-10i(1)	1	-	84444518	84444519	255,0,0
chr14	103205972	103205973	GIM-10i(1)	1	+	103205972	103205973	0,192,0
chr14	117470459	117470460	GIM-10i(1)	1	-	117470459	117470460	255,0,0
chr14	120374175	120374176	GIM-10i(1)	1	-	120374175	120374176	255,0,0
chr14	122363161	122363162	GIM-10i(1)	1	+	122363161	122363162	0,192,0
chr14	122399657	122399658	GIM-10i(1)	1	+	122399657	122399658	0,192,0
chr19	4962890	4962891	GIM-10i(1)	1	-	4962890	4962891	255,0,0
chr19	6304072	6304073	GIM-10i(1)	1	-	6304072	6304073	255,0,0
chr19	8962667	8962668	GIM-10i(1)	1	-	8962667	8962668	255,0,0
chr19	11592873	11592874	GIM-10i(1)	1	-	11592873	11592874	255,0,0
chr19	12641007	12641008	GIM-10i(1)	1	-	12641007	12641008	255,0,0
chr19	21288566	21288567	GIM-10i(1)	1	+	21288566	21288567	0,192,0
chr19	29492242	29492243	GIM-10i(1)	1	+	29492242	29492243	0,192,0
chr19	32185625	32185626	GIM-10i(1)	1	+	32185625	32185626	0,192,0
chr19	34366896	34366897	GIM-10i(1)	1	+	34366896	34366897	0,192,0
chr19	34602377	34602378	GIM-10i(1)	1	-	34602377	34602378	255,0,0
chr19	36556710	36556711	GIM-10i(1)	1	+	36556710	36556711	0,192,0
chr19	42007263	42007264	GIM-10i(1)	1	+	42007263	42007264	0,192,0
chr19	45713818	45713819	GIM-10i(1)	1	+	45713818	45713819	0,192,0
chr19	45729870	45729871	GIM-10i(1)	1	-	45729870	45729871	255,0,0
chr19	45919049	45919050	GIM-10i(1)	1	+	45919049	45919050	0,192,0
chr19	46131995	46131996	GIM-10i(1)	1	-	46131995	46131996	255,0,0
chr19	46355947	46355948	GIM-10i(1)	1	+	46355947	46355948	0,192,0
chr8	4340884	4340885	GIM-10i(1)	1	+	4340884	4340885	0,192,0
chr8	13429346	13429347	GIM-10i(1)	1	-	13429346	13429347	255,0,0
chr8	13997222	13997223	GIM-10i(1)	1	+	13997222	13997223	0,192,0
chr8	14005314	14005315	GIM-10i(1)	1	+	14005314	14005315	0,192,0
chr8	35227689	35227690	GIM-10i(1)	1	+	35227689	35227690	0,192,0
chr8	35731810	35731811	GIM-10i(1)	1	+	35731810	35731811	0,192,0
chr8	48124712	48124713	GIM-10i(1)	1	-	48124712	48124713	255,0,0
chr8	73332811	73332812	GIM-10i(1)	1	-	73332811	73332812	255,0,0
chr8	74874353	74874354	GIM-10i(1)	1	-	74874353	74874354	255,0,0
chr8	86653966	86653967	GIM-10i(1)	1	-	86653966	86653967	255,0,0
chr8	93635653	93635654	GIM-10i(1)	1	-	93635653	93635654	255,0,0
chr8	108635022	108635023	GIM-10i(1)	1	-	108635022	108635023	255,0,0
chr8	108635731	108635732	GIM-10i(1)	1	-	108635731	108635732	255,0,0
chr8	111411668	111411669	GIM-10i(1)	1	+	111411668	111411669	0,192,0
chr8	117407354	117407355	GIM-10i(1)	1	-	117407354	117407355	255,0,0
chr8	117975271	117975272	GIM-10i(1)	1	+	117975271	117975272	0,192,0
chr8	124987340	124987341	GIM-10i(1)	1	-	124987340	124987341	255,0,0
chr8	124989759	124989760	GIM-10i(1)	1	-	124989759	124989760	255,0,0
chr8	125224544	125224545	GIM-10i(1)	1	+	125224544	125224545	0,192,0
chr8	125234435	125234436	GIM-10i(1)	1	-	125234435	125234436	255,0,0
chr1	21320427	21320428	GIM-10i(1)	1	-	21320427	21320428	255,0,0
chr1	36650118	36650119	GIM-10i(1)	1	-	36650118	36650119	255,0,0
chr1	43513711	43513712	GIM-10i(1)	1	+	43513711	43513712	0,192,0
chr1	51642445	51642446	GIM-10i(1)	1	+	51642445	51642446	0,192,0
chr1	51643522	51643523	GIM-10i(1)	1	-	51643522	51643523	255,0,0
chr1	53831972	53831973	GIM-10i(1)	1	-	53831972	53831973	255,0,0
chr1	55087715	55087716	GIM-10i(1)	1	-	55087715	55087716	255,0,0
chr1	78690931	78690932	GIM-10i(1)	1	+	78690931	78690932	0,192,0
chr1	87583963	87583964	GIM-10i(1)	1	+	87583963	87583964	0,192,0
chr1	88422332	88422333	GIM-10i(1)	1	+	88422332	88422333	0,192,0
chr1	96688832	96688833	GIM-10i(1)	1	+	96688832	96688833	0,192,0
chr1	123504310	123504311	GIM-10i(1)	1	+	123504310	123504311	0,192,0
chr1	132057570	132057571	GIM-10i(1)	1	-	132057570	132057571	255,0,0
chr1	136411696	136411697	GIM-10i(1)	1	-	136411696	136411697	255,0,0
chr1	136984068	136984069	GIM-10i(1)	1	+	136984068	136984069	0,192,0
chr1	140050803	140050804	GIM-10i(1)	1	-	140050803	140050804	255,0,0
chr1	140089164	140089165	GIM-10i(1)	1	-	140089164	140089165	255,0,0
chr1	154442315	154442316	GIM-10i(1)	1	+	154442315	154442316	0,192,0
chr1	157690151	157690152	GIM-10i(1)	1	-	157690151	157690152	255,0,0
chr1	157935136	157935137	GIM-10i(1)	1	-	157935136	157935137	255,0,0
chr1	158968201	158968202	GIM-10i(1)	1	+	158968201	158968202	0,192,0
chr1	163086516	163086517	GIM-10i(1)	1	-	163086516	163086517	255,0,0
chr1	166501522	166501523	GIM-10i(1)	1	-	166501522	166501523	255,0,0
chr1	172798523	172798524	GIM-10i(1)	1	-	172798523	172798524	255,0,0
chr1	173040784	173040785	GIM-10i(1)	1	-	173040784	173040785	255,0,0
chr1	173611426	173611427	GIM-10i(1)	1	+	173611426	173611427	0,192,0
chr1	180247591	180247592	GIM-10i(1)	1	-	180247591	180247592	255,0,0
chr1	180249986	180249987	GIM-10i(1)	1	-	180249986	180249987	255,0,0
chr1	183159011	183159012	GIM-10i(1)	1	-	183159011	183159012	255,0,0
chr1	183792083	183792084	GIM-10i(1)	1	+	183792083	183792084	0,192,0
chr1	183795946	183795947	GIM-10i(1)	1	-	183795946	183795947	255,0,0
chr1	186235934	186235935	GIM-10i(1)	1	-	186235934	186235935	255,0,0
chr1	193268238	193268239	GIM-10i(1)	1	+	193268238	193268239	0,192,0
chr11	4091635	4091636	GIM-10i(1)	1	-	4091635	4091636	255,0,0
chr11	4096969	4096970	GIM-10i(1)	1	+	4096969	4096970	0,192,0
chr11	5132105	5132106	GIM-10i(1)	1	+	5132105	5132106	0,192,0
chr11	11772898	11772899	GIM-10i(1)	1	-	11772898	11772899	255,0,0
chr11	22743008	22743009	GIM-10i(1)	1	-	22743008	22743009	255,0,0
chr11	32443618	32443619	GIM-10i(1)	1	+	32443618	32443619	0,192,0
chr11	43626777	43626778	GIM-10i(1)	1	+	43626777	43626778	0,192,0
chr11	45948219	45948220	GIM-10i(1)	1	+	45948219	45948220	0,192,0
chr11	46203720	46203721	GIM-10i(1)	1	-	46203720	46203721	255,0,0
chr11	49009030	49009031	GIM-10i(1)	1	-	49009030	49009031	255,0,0
chr11	49017291	49017292	GIM-10i(1)	1	-	49017291	49017292	255,0,0
chr11	52036758	52036759	GIM-10i(1)	1	+	52036758	52036759	0,192,0
chr11	52112120	52112121	GIM-10i(1)	1	-	52112120	52112121	255,0,0
chr11	52132779	52132780	GIM-10i(1)	1	+	52132779	52132780	0,192,0
chr11	52133634	52133635	GIM-10i(1)	1	+	52133634	52133635	0,192,0
chr11	52134049	52134050	GIM-10i(1)	1	+	52134049	52134050	0,192,0
chr11	53876353	53876354	GIM-10i(1)	1	-	53876353	53876354	255,0,0
chr11	67377224	67377225	GIM-10i(1)	1	+	67377224	67377225	0,192,0
chr11	67906543	67906544	GIM-10i(1)	1	-	67906543	67906544	255,0,0
chr11	68244015	68244016	GIM-10i(1)	1	-	68244015	68244016	255,0,0
chr11	68245315	68245316	GIM-10i(1)	1	+	68245315	68245316	0,192,0
chr11	69090972	69090973	GIM-10i(1)	1	+	69090972	69090973	0,192,0
chr11	69185335	69185336	GIM-10i(1)	1	+	69185335	69185336	0,192,0
chr11	69475638	69475639	GIM-10i(1)	1	-	69475638	69475639	255,0,0
chr11	75789464	75789465	GIM-10i(1)	1	-	75789464	75789465	255,0,0
chr11	76635860	76635861	GIM-10i(1)	1	-	76635860	76635861	255,0,0
chr11	78362867	78362868	GIM-10i(1)	1	-	78362867	78362868	255,0,0
chr11	78815958	78815959	GIM-10i(1)	1	-	78815958	78815959	255,0,0
chr11	79429294	79429295	GIM-10i(1)	1	-	79429294	79429295	255,0,0
chr11	86393093	86393094	GIM-10i(1)	1	-	86393093	86393094	255,0,0
chr11	87540151	87540152	GIM-10i(1)	1	+	87540151	87540152	0,192,0
chr11	87563577	87563578	GIM-10i(1)	1	+	87563577	87563578	0,192,0
chr11	88889334	88889335	GIM-10i(1)	1	-	88889334	88889335	255,0,0
chr11	94433529	94433530	GIM-10i(1)	1	+	94433529	94433530	0,192,0
chr11	95195321	95195322	GIM-10i(1)	1	+	95195321	95195322	0,192,0
chr11	95575461	95575462	GIM-10i(1)	1	+	95575461	95575462	0,192,0
chr11	97847009	97847010	GIM-10i(1)	1	-	97847009	97847010	255,0,0
chr11	97858099	97858100	GIM-10i(1)	1	-	97858099	97858100	255,0,0
chr11	97859687	97859688	GIM-10i(1)	1	+	97859687	97859688	0,192,0
chr11	97860272	97860273	GIM-10i(1)	1	-	97860272	97860273	255,0,0
chr11	97860300	97860301	GIM-10i(1)	1	-	97860300	97860301	255,0,0
chr11	98330707	98330708	GIM-10i(1)	1	-	98330707	98330708	255,0,0
chr11	98367970	98367971	GIM-10i(1)	1	-	98367970	98367971	255,0,0
chr11	98651309	98651310	GIM-10i(1)	1	+	98651309	98651310	0,192,0
chr11	99027568	99027569	GIM-10i(1)	1	+	99027568	99027569	0,192,0
chr11	100727505	100727506	GIM-10i(1)	1	+	100727505	100727506	0,192,0
chr11	103222697	103222698	GIM-10i(1)	1	+	103222697	103222698	0,192,0
chr11	107436035	107436036	GIM-10i(1)	1	+	107436035	107436036	0,192,0
chr11	107447986	107447987	GIM-10i(1)	1	+	107447986	107447987	0,192,0
chr11	115020161	115020162	GIM-10i(1)	1	-	115020161	115020162	255,0,0
chr11	115281904	115281905	GIM-10i(1)	1	-	115281904	115281905	255,0,0
chr11	115873364	115873365	GIM-10i(1)	1	-	115873364	115873365	255,0,0
chr11	116645078	116645079	GIM-10i(1)	1	-	116645078	116645079	255,0,0
chr11	117186895	117186896	GIM-10i(1)	1	+	117186895	117186896	0,192,0
chr11	117501814	117501815	GIM-10i(1)	1	-	117501814	117501815	255,0,0
chr11	117776605	117776606	GIM-10i(1)	1	-	117776605	117776606	255,0,0
chr11	118263882	118263883	GIM-10i(1)	1	-	118263882	118263883	255,0,0
chr11	119294518	119294519	GIM-10i(1)	1	-	119294518	119294519	255,0,0
chr11	119696867	119696868	GIM-10i(1)	1	+	119696867	119696868	0,192,0
chr11	120686621	120686622	GIM-10i(1)	1	+	120686621	120686622	0,192,0
chr6	13552403	13552404	GIM-10i(1)	1	+	13552403	13552404	0,192,0
chr6	18906050	18906051	GIM-10i(1)	1	-	18906050	18906051	255,0,0
chr6	29021733	29021734	GIM-10i(1)	1	-	29021733	29021734	255,0,0
chr6	29997499	29997500	GIM-10i(1)	1	-	29997499	29997500	255,0,0
chr6	34904202	34904203	GIM-10i(1)	1	+	34904202	34904203	0,192,0
chr6	37543582	37543583	GIM-10i(1)	1	+	37543582	37543583	0,192,0
chr6	41099961	41099962	GIM-10i(1)	1	-	41099961	41099962	255,0,0
chr6	52590994	52590995	GIM-10i(1)	1	+	52590994	52590995	0,192,0
chr6	52863303	52863304	GIM-10i(1)	1	+	52863303	52863304	0,192,0
chr6	58785998	58785999	GIM-10i(1)	1	+	58785998	58785999	0,192,0
chr6	66102848	66102849	GIM-10i(1)	1	+	66102848	66102849	0,192,0
chr6	66106282	66106283	GIM-10i(1)	1	+	66106282	66106283	0,192,0
chr6	67429021	67429022	GIM-10i(1)	1	-	67429021	67429022	255,0,0
chr6	67433520	67433521	GIM-10i(1)	1	-	67433520	67433521	255,0,0
chr6	71311745	71311746	GIM-10i(1)	1	-	71311745	71311746	255,0,0
chr6	71720498	71720499	GIM-10i(1)	1	+	71720498	71720499	0,192,0
chr6	72296676	72296677	GIM-10i(1)	1	+	72296676	72296677	0,192,0
chr6	82907007	82907008	GIM-10i(1)	1	+	82907007	82907008	0,192,0
chr6	86387921	86387922	GIM-10i(1)	1	+	86387921	86387922	0,192,0
chr6	87214693	87214694	GIM-10i(1)	1	-	87214693	87214694	255,0,0
chr6	87219437	87219438	GIM-10i(1)	1	+	87219437	87219438	0,192,0
chr6	90696208	90696209	GIM-10i(1)	1	+	90696208	90696209	0,192,0
chr6	118933769	118933770	GIM-10i(1)	1	+	118933769	118933770	0,192,0
chr6	119574580	119574581	GIM-10i(1)	1	+	119574580	119574581	0,192,0
chr6	120050225	120050226	GIM-10i(1)	1	-	120050225	120050226	255,0,0
chr6	120150987	120150988	GIM-10i(1)	1	+	120150987	120150988	0,192,0
chr6	120881294	120881295	GIM-10i(1)	1	-	120881294	120881295	255,0,0
chr6	120881566	120881567	GIM-10i(1)	1	+	120881566	120881567	0,192,0
chr6	129303089	129303090	GIM-10i(1)	1	-	129303089	129303090	255,0,0
chr6	136446973	136446974	GIM-10i(1)	1	+	136446973	136446974	0,192,0
chr6	136469418	136469419	GIM-10i(1)	1	-	136469418	136469419	255,0,0
chr6	145054451	145054452	GIM-10i(1)	1	+	145054451	145054452	0,192,0
chr6	145068953	145068954	GIM-10i(1)	1	+	145068953	145068954	0,192,0
chr17	4599021	4599022	GIM-10i(1)	1	-	4599021	4599022	255,0,0
chr17	5102008	5102009	GIM-10i(1)	1	-	5102008	5102009	255,0,0
chr17	7032912	7032913	GIM-10i(1)	1	-	7032912	7032913	255,0,0
chr17	13290890	13290891	GIM-10i(1)	1	-	13290890	13290891	255,0,0
chr17	15045932	15045933	GIM-10i(1)	1	-	15045932	15045933	255,0,0
chr17	26158779	26158780	GIM-10i(1)	1	+	26158779	26158780	0,192,0
chr17	28150613	28150614	GIM-10i(1)	1	-	28150613	28150614	255,0,0
chr17	28640957	28640958	GIM-10i(1)	1	-	28640957	28640958	255,0,0
chr17	29631818	29631819	GIM-10i(1)	1	+	29631818	29631819	0,192,0
chr17	31210881	31210882	GIM-10i(1)	1	-	31210881	31210882	255,0,0
chr17	35138864	35138865	GIM-10i(1)	1	+	35138864	35138865	0,192,0
chr17	35331067	35331068	GIM-10i(1)	1	-	35331067	35331068	255,0,0
chr17	35333025	35333026	GIM-10i(1)	1	-	35333025	35333026	255,0,0
chr17	35378015	35378016	GIM-10i(1)	1	+	35378015	35378016	0,192,0
chr17	35807401	35807402	GIM-10i(1)	1	-	35807401	35807402	255,0,0
chr17	35903253	35903254	GIM-10i(1)	1	-	35903253	35903254	255,0,0
chr17	47672625	47672626	GIM-10i(1)	1	-	47672625	47672626	255,0,0
chr17	50288506	50288507	GIM-10i(1)	1	-	50288506	50288507	255,0,0
chr17	52607695	52607696	GIM-10i(1)	1	-	52607695	52607696	255,0,0
chr17	52608529	52608530	GIM-10i(1)	1	-	52608529	52608530	255,0,0
chr17	56219802	56219803	GIM-10i(1)	1	+	56219802	56219803	0,192,0
chr17	56284556	56284557	GIM-10i(1)	1	-	56284556	56284557	255,0,0
chr17	56582437	56582438	GIM-10i(1)	1	+	56582437	56582438	0,192,0
chr17	73652253	73652254	GIM-10i(1)	1	+	73652253	73652254	0,192,0
chr17	75153184	75153185	GIM-10i(1)	1	-	75153184	75153185	255,0,0
chr17	78750663	78750664	GIM-10i(1)	1	-	78750663	78750664	255,0,0
chr17	83607619	83607620	GIM-10i(1)	1	-	83607619	83607620	255,0,0
chr17	84666389	84666390	GIM-10i(1)	1	-	84666389	84666390	255,0,0
chr17	86785235	86785236	GIM-10i(1)	1	-	86785235	86785236	255,0,0
chr16	3594244	3594245	GIM-10i(1)	1	-	3594244	3594245	255,0,0
chr16	4879981	4879982	GIM-10i(1)	1	+	4879981	4879982	0,192,0
chr16	5392721	5392722	GIM-10i(1)	1	+	5392721	5392722	0,192,0
chr16	10670087	10670088	GIM-10i(1)	1	-	10670087	10670088	255,0,0
chr16	10813191	10813192	GIM-10i(1)	1	-	10813191	10813192	255,0,0
chr16	16303418	16303419	GIM-10i(1)	1	+	16303418	16303419	0,192,0
chr16	18412829	18412830	GIM-10i(1)	1	+	18412829	18412830	0,192,0
chr16	29834250	29834251	GIM-10i(1)	1	+	29834250	29834251	0,192,0
chr16	29841609	29841610	GIM-10i(1)	1	+	29841609	29841610	0,192,0
chr16	29846994	29846995	GIM-10i(1)	1	+	29846994	29846995	0,192,0
chr16	30390165	30390166	GIM-10i(1)	1	+	30390165	30390166	0,192,0
chr16	31068095	31068096	GIM-10i(1)	1	-	31068095	31068096	255,0,0
chr16	32542590	32542591	GIM-10i(1)	1	-	32542590	32542591	255,0,0
chr16	44139790	44139791	GIM-10i(1)	1	+	44139790	44139791	0,192,0
chr16	46237679	46237680	GIM-10i(1)	1	+	46237679	46237680	0,192,0
chr16	49797465	49797466	GIM-10i(1)	1	+	49797465	49797466	0,192,0
chr16	49798778	49798779	GIM-10i(1)	1	+	49798778	49798779	0,192,0
chr16	49839955	49839956	GIM-10i(1)	1	+	49839955	49839956	0,192,0
chr16	49842548	49842549	GIM-10i(1)	1	+	49842548	49842549	0,192,0
chr16	54228527	54228528	GIM-10i(1)	1	+	54228527	54228528	0,192,0
chr16	55948311	55948312	GIM-10i(1)	1	+	55948311	55948312	0,192,0
chr16	86716502	86716503	GIM-10i(1)	1	-	86716502	86716503	255,0,0
chr16	91445399	91445400	GIM-10i(1)	1	+	91445399	91445400	0,192,0
chr16	94462817	94462818	GIM-10i(1)	1	+	94462817	94462818	0,192,0
chr16	95972485	95972486	GIM-10i(1)	1	+	95972485	95972486	0,192,0
chr16	95972730	95972731	GIM-10i(1)	1	+	95972730	95972731	0,192,0
chr16	96513439	96513440	GIM-10i(1)	1	-	96513439	96513440	255,0,0
chr18	36008952	36008953	GIM-10i(1)	1	+	36008952	36008953	0,192,0
chr18	39172677	39172678	GIM-10i(1)	1	+	39172677	39172678	0,192,0
chr18	48762895	48762896	GIM-10i(1)	1	+	48762895	48762896	0,192,0
chr18	50191112	50191113	GIM-10i(1)	1	-	50191112	50191113	255,0,0
chr18	67409291	67409292	GIM-10i(1)	1	+	67409291	67409292	0,192,0
chr18	70689363	70689364	GIM-10i(1)	1	-	70689363	70689364	255,0,0
chr18	70704000	70704001	GIM-10i(1)	1	+	70704000	70704001	0,192,0
chr18	72486511	72486512	GIM-10i(1)	1	+	72486511	72486512	0,192,0
chr18	78062242	78062243	GIM-10i(1)	1	-	78062242	78062243	255,0,0
chr18	81710800	81710801	GIM-10i(1)	1	-	81710800	81710801	255,0,0
chr18	83081454	83081455	GIM-10i(1)	1	+	83081454	83081455	0,192,0
chr3	25412748	25412749	GIM-10i(1)	1	-	25412748	25412749	255,0,0
chr3	30227387	30227388	GIM-10i(1)	1	+	30227387	30227388	0,192,0
chr3	30476116	30476117	GIM-10i(1)	1	+	30476116	30476117	0,192,0
chr3	35622086	35622087	GIM-10i(1)	1	+	35622086	35622087	0,192,0
chr3	68779684	68779685	GIM-10i(1)	1	-	68779684	68779685	255,0,0
chr3	69457405	69457406	GIM-10i(1)	1	-	69457405	69457406	255,0,0
chr3	69458432	69458433	GIM-10i(1)	1	-	69458432	69458433	255,0,0
chr3	84617803	84617804	GIM-10i(1)	1	-	84617803	84617804	255,0,0
chr3	87347518	87347519	GIM-10i(1)	1	-	87347518	87347519	255,0,0
chr3	88357150	88357151	GIM-10i(1)	1	+	88357150	88357151	0,192,0
chr3	89012336	89012337	GIM-10i(1)	1	+	89012336	89012337	0,192,0
chr3	95472018	95472019	GIM-10i(1)	1	-	95472018	95472019	255,0,0
chr3	95478611	95478612	GIM-10i(1)	1	-	95478611	95478612	255,0,0
chr3	96071677	96071678	GIM-10i(1)	1	+	96071677	96071678	0,192,0
chr3	99650393	99650394	GIM-10i(1)	1	-	99650393	99650394	255,0,0
chr3	101477561	101477562	GIM-10i(1)	1	+	101477561	101477562	0,192,0
chr3	104370487	104370488	GIM-10i(1)	1	+	104370487	104370488	0,192,0
chr3	106883001	106883002	GIM-10i(1)	1	+	106883001	106883002	0,192,0
chr3	106893520	106893521	GIM-10i(1)	1	-	106893520	106893521	255,0,0
chr3	106903733	106903734	GIM-10i(1)	1	+	106903733	106903734	0,192,0
chr3	107978337	107978338	GIM-10i(1)	1	-	107978337	107978338	255,0,0
chr3	115382803	115382804	GIM-10i(1)	1	-	115382803	115382804	255,0,0
chr3	118884538	118884539	GIM-10i(1)	1	-	118884538	118884539	255,0,0
chr3	127571601	127571602	GIM-10i(1)	1	+	127571601	127571602	0,192,0
chr3	135065951	135065952	GIM-10i(1)	1	+	135065951	135065952	0,192,0
chr3	142020838	142020839	GIM-10i(1)	1	-	142020838	142020839	255,0,0
chr3	143942093	143942094	GIM-10i(1)	1	+	143942093	143942094	0,192,0
chr3	145809054	145809055	GIM-10i(1)	1	-	145809054	145809055	255,0,0
chr15	25398902	25398903	GIM-10i(1)	1	-	25398902	25398903	255,0,0
chr15	49731897	49731898	GIM-10i(1)	1	-	49731897	49731898	255,0,0
chr15	59206450	59206451	GIM-10i(1)	1	-	59206450	59206451	255,0,0
chr15	64018112	64018113	GIM-10i(1)	1	+	64018112	64018113	0,192,0
chr15	67121153	67121154	GIM-10i(1)	1	+	67121153	67121154	0,192,0
chr15	74737761	74737762	GIM-10i(1)	1	+	74737761	74737762	0,192,0
chr15	74760208	74760209	GIM-10i(1)	1	+	74760208	74760209	0,192,0
chr15	75501860	75501861	GIM-10i(1)	1	+	75501860	75501861	0,192,0
chr15	79154314	79154315	GIM-10i(1)	1	-	79154314	79154315	255,0,0
chr15	79882423	79882424	GIM-10i(1)	1	+	79882423	79882424	0,192,0
chr15	81147964	81147965	GIM-10i(1)	1	+	81147964	81147965	0,192,0
chr15	81797230	81797231	GIM-10i(1)	1	-	81797230	81797231	255,0,0
chr15	85237078	85237079	GIM-10i(1)	1	-	85237078	85237079	255,0,0
chr15	85892628	85892629	GIM-10i(1)	1	-	85892628	85892629	255,0,0
chr15	88674340	88674341	GIM-10i(1)	1	-	88674340	88674341	255,0,0
chr15	94063115	94063116	GIM-10i(1)	1	-	94063115	94063116	255,0,0
chr15	95557960	95557961	GIM-10i(1)	1	-	95557960	95557961	255,0,0
chr15	96481748	96481749	GIM-10i(1)	1	+	96481748	96481749	0,192,0
chr15	96540725	96540726	GIM-10i(1)	1	-	96540725	96540726	255,0,0
chr15	97256801	97256802	GIM-10i(1)	1	+	97256801	97256802	0,192,0
chr15	97558777	97558778	GIM-10i(1)	1	+	97558777	97558778	0,192,0
chr15	97671438	97671439	GIM-10i(1)	1	+	97671438	97671439	0,192,0
chr15	97673303	97673304	GIM-10i(1)	1	-	97673303	97673304	255,0,0
chr15	97910004	97910005	GIM-10i(1)	1	-	97910004	97910005	255,0,0
chr15	98800008	98800009	GIM-10i(1)	1	+	98800008	98800009	0,192,0
chr15	99506585	99506586	GIM-10i(1)	1	-	99506585	99506586	255,0,0
chr15	102231022	102231023	GIM-10i(1)	1	+	102231022	102231023	0,192,0
chr12	3548006	3548007	GIM-10i(1)	1	-	3548006	3548007	255,0,0
chr12	8849005	8849006	GIM-10i(1)	1	-	8849005	8849006	255,0,0
chr12	13227555	13227556	GIM-10i(1)	1	+	13227555	13227556	0,192,0
chr12	15934640	15934641	GIM-10i(1)	1	-	15934640	15934641	255,0,0
chr12	17732239	17732240	GIM-10i(1)	1	-	17732239	17732240	255,0,0
chr12	21423921	21423922	GIM-10i(1)	1	-	21423921	21423922	255,0,0
chr12	32154700	32154701	GIM-10i(1)	1	-	32154700	32154701	255,0,0
chr12	35370509	35370510	GIM-10i(1)	1	+	35370509	35370510	0,192,0
chr12	45540301	45540302	GIM-10i(1)	1	-	45540301	45540302	255,0,0
chr12	56920738	56920739	GIM-10i(1)	1	-	56920738	56920739	255,0,0
chr12	64288369	64288370	GIM-10i(1)	1	-	64288369	64288370	255,0,0
chr12	70577404	70577405	GIM-10i(1)	1	-	70577404	70577405	255,0,0
chr12	74307738	74307739	GIM-10i(1)	1	-	74307738	74307739	255,0,0
chr12	79417548	79417549	GIM-10i(1)	1	+	79417548	79417549	0,192,0
chr12	81372193	81372194	GIM-10i(1)	1	-	81372193	81372194	255,0,0
chr12	81890701	81890702	GIM-10i(1)	1	-	81890701	81890702	255,0,0
chr12	86937803	86937804	GIM-10i(1)	1	-	86937803	86937804	255,0,0
chr12	86974194	86974195	GIM-10i(1)	1	-	86974194	86974195	255,0,0
chr12	87311884	87311885	GIM-10i(1)	1	+	87311884	87311885	0,192,0
chr12	108361367	108361368	GIM-10i(1)	1	+	108361367	108361368	0,192,0
chr12	108384398	108384399	GIM-10i(1)	1	+	108384398	108384399	0,192,0
chr12	110154715	110154716	GIM-10i(1)	1	+	110154715	110154716	0,192,0
chr12	114094996	114094997	GIM-10i(1)	1	-	114094996	114094997	255,0,0
chr12	116028615	116028616	GIM-10i(1)	1	-	116028615	116028616	255,0,0
chrX	7443316	7443317	GIM-10i(1)	1	-	7443316	7443317	255,0,0
chrX	13035824	13035825	GIM-10i(1)	1	-	13035824	13035825	255,0,0
chrX	60057380	60057381	GIM-10i(1)	1	+	60057380	60057381	0,192,0
chrX	97710193	97710194	GIM-10i(1)	1	+	97710193	97710194	0,192,0
chrX	98802571	98802572	GIM-10i(1)	1	+	98802571	98802572	0,192,0
chrX	138894130	138894131	GIM-10i(1)	1	+	138894130	138894131	0,192,0
chrX	139114143	139114144	GIM-10i(1)	1	+	139114143	139114144	0,192,0
chrX	156118270	156118271	GIM-10i(1)	1	+	156118270	156118271	0,192,0
chrX	159267913	159267914	GIM-10i(1)	1	-	159267913	159267914	255,0,0
chr4	8838123	8838124	GIM-10i(1)	1	-	8838123	8838124	255,0,0
chr4	8892264	8892265	GIM-10i(1)	1	-	8892264	8892265	255,0,0
chr4	22328824	22328825	GIM-10i(1)	1	-	22328824	22328825	255,0,0
chr4	32951399	32951400	GIM-10i(1)	1	+	32951399	32951400	0,192,0
chr4	46465984	46465985	GIM-10i(1)	1	+	46465984	46465985	0,192,0
chr4	55354865	55354866	GIM-10i(1)	1	-	55354865	55354866	255,0,0
chr4	57970575	57970576	GIM-10i(1)	1	+	57970575	57970576	0,192,0
chr4	59688879	59688880	GIM-10i(1)	1	+	59688879	59688880	0,192,0
chr4	62136157	62136158	GIM-10i(1)	1	-	62136157	62136158	255,0,0
chr4	62136891	62136892	GIM-10i(1)	1	+	62136891	62136892	0,192,0
chr4	63048274	63048275	GIM-10i(1)	1	-	63048274	63048275	255,0,0
chr4	63065359	63065360	GIM-10i(1)	1	+	63065359	63065360	0,192,0
chr4	100769446	100769447	GIM-10i(1)	1	-	100769446	100769447	255,0,0
chr4	100974501	100974502	GIM-10i(1)	1	-	100974501	100974502	255,0,0
chr4	102371238	102371239	GIM-10i(1)	1	-	102371238	102371239	255,0,0
chr4	115688787	115688788	GIM-10i(1)	1	+	115688787	115688788	0,192,0
chr4	116300366	116300367	GIM-10i(1)	1	+	116300366	116300367	0,192,0
chr4	129447748	129447749	GIM-10i(1)	1	+	129447748	129447749	0,192,0
chr4	129555224	129555225	GIM-10i(1)	1	+	129555224	129555225	0,192,0
chr4	132222359	132222360	GIM-10i(1)	1	+	132222359	132222360	0,192,0
chr4	132500243	132500244	GIM-10i(1)	1	-	132500243	132500244	255,0,0
chr4	132637411	132637412	GIM-10i(1)	1	+	132637411	132637412	0,192,0
chr4	132642540	132642541	GIM-10i(1)	1	+	132642540	132642541	0,192,0
chr4	133311118	133311119	GIM-10i(1)	1	+	133311118	133311119	0,192,0
chr4	133673925	133673926	GIM-10i(1)	1	+	133673925	133673926	0,192,0
chr4	133674488	133674489	GIM-10i(1)	1	-	133674488	133674489	255,0,0
chr4	133675158	133675159	GIM-10i(1)	1	+	133675158	133675159	0,192,0
chr4	133726238	133726239	GIM-10i(1)	1	+	133726238	133726239	0,192,0
chr4	134476020	134476021	GIM-10i(1)	1	+	134476020	134476021	0,192,0
chr4	135451733	135451734	GIM-10i(1)	1	-	135451733	135451734	255,0,0
chr4	135584318	135584319	GIM-10i(1)	1	-	135584318	135584319	255,0,0
chr4	136896646	136896647	GIM-10i(1)	1	+	136896646	136896647	0,192,0
chr4	144636557	144636558	GIM-10i(1)	1	-	144636557	144636558	255,0,0
chr4	144903564	144903565	GIM-10i(1)	1	+	144903564	144903565	0,192,0
chr4	147245653	147245654	GIM-10i(1)	1	-	147245653	147245654	255,0,0
chr4	148342913	148342914	GIM-10i(1)	1	-	148342913	148342914	255,0,0
chr4	149455469	149455470	GIM-10i(1)	1	-	149455469	149455470	255,0,0
chr4	151549733	151549734	GIM-10i(1)	1	-	151549733	151549734	255,0,0
chr4	151570159	151570160	GIM-10i(1)	1	+	151570159	151570160	0,192,0
chr4	155446727	155446728	GIM-10i(1)	1	-	155446727	155446728	255,0,0
chr2	3673635	3673636	GIM-10i(1)	1	-	3673635	3673636	255,0,0
chr2	6640813	6640814	GIM-10i(1)	1	+	6640813	6640814	0,192,0
chr2	9515390	9515391	GIM-10i(1)	1	+	9515390	9515391	0,192,0
chr2	11558885	11558886	GIM-10i(1)	1	-	11558885	11558886	255,0,0
chr2	22631418	22631419	GIM-10i(1)	1	-	22631418	22631419	255,0,0
chr2	24237943	24237944	GIM-10i(1)	1	-	24237943	24237944	255,0,0
chr2	24831104	24831105	GIM-10i(1)	1	+	24831104	24831105	0,192,0
chr2	26772744	26772745	GIM-10i(1)	1	-	26772744	26772745	255,0,0
chr2	30783334	30783335	GIM-10i(1)	1	-	30783334	30783335	255,0,0
chr2	30971150	30971151	GIM-10i(1)	1	+	30971150	30971151	0,192,0
chr2	31906906	31906907	GIM-10i(1)	1	+	31906906	31906907	0,192,0
chr2	32350813	32350814	GIM-10i(1)	1	-	32350813	32350814	255,0,0
chr2	33664498	33664499	GIM-10i(1)	1	-	33664498	33664499	255,0,0
chr2	35309103	35309104	GIM-10i(1)	1	+	35309103	35309104	0,192,0
chr2	52825881	52825882	GIM-10i(1)	1	+	52825881	52825882	0,192,0
chr2	58213023	58213024	GIM-10i(1)	1	-	58213023	58213024	255,0,0
chr2	72245412	72245413	GIM-10i(1)	1	+	72245412	72245413	0,192,0
chr2	74911079	74911080	GIM-10i(1)	1	-	74911079	74911080	255,0,0
chr2	79066794	79066795	GIM-10i(1)	1	+	79066794	79066795	0,192,0
chr2	91804693	91804694	GIM-10i(1)	1	+	91804693	91804694	0,192,0
chr2	115176917	115176918	GIM-10i(1)	1	+	115176917	115176918	0,192,0
chr2	121782306	121782307	GIM-10i(1)	1	-	121782306	121782307	255,0,0
chr2	122296525	122296526	GIM-10i(1)	1	-	122296525	122296526	255,0,0
chr2	125319517	125319518	GIM-10i(1)	1	+	125319517	125319518	0,192,0
chr2	132340611	132340612	GIM-10i(1)	1	-	132340611	132340612	255,0,0
chr2	152601750	152601751	GIM-10i(1)	1	-	152601750	152601751	255,0,0
chr2	152615911	152615912	GIM-10i(1)	1	-	152615911	152615912	255,0,0
chr2	152616673	152616674	GIM-10i(1)	1	+	152616673	152616674	0,192,0
chr2	152643242	152643243	GIM-10i(1)	1	+	152643242	152643243	0,192,0
chr2	160153205	160153206	GIM-10i(1)	1	-	160153205	160153206	255,0,0
chr2	165618727	165618728	GIM-10i(1)	1	+	165618727	165618728	0,192,0
chr2	165712354	165712355	GIM-10i(1)	1	-	165712354	165712355	255,0,0
chr2	165777706	165777707	GIM-10i(1)	1	+	165777706	165777707	0,192,0
chr2	167379731	167379732	GIM-10i(1)	1	+	167379731	167379732	0,192,0
chr2	167751406	167751407	GIM-10i(1)	1	-	167751406	167751407	255,0,0
chr2	172215662	172215663	GIM-10i(1)	1	-	172215662	172215663	255,0,0
chr2	172997515	172997516	GIM-10i(1)	1	+	172997515	172997516	0,192,0
chr2	173262660	173262661	GIM-10i(1)	1	+	173262660	173262661	0,192,0
chr9	14681741	14681742	GIM-10i(1)	1	+	14681741	14681742	0,192,0
chr9	20972858	20972859	GIM-10i(1)	1	-	20972858	20972859	255,0,0
chr9	22150683	22150684	GIM-10i(1)	1	-	22150683	22150684	255,0,0
chr9	32508192	32508193	GIM-10i(1)	1	-	32508192	32508193	255,0,0
chr9	32720552	32720553	GIM-10i(1)	1	+	32720552	32720553	0,192,0
chr9	37039321	37039322	GIM-10i(1)	1	+	37039321	37039322	0,192,0
chr9	37398500	37398501	GIM-10i(1)	1	-	37398500	37398501	255,0,0
chr9	43837185	43837186	GIM-10i(1)	1	-	43837185	43837186	255,0,0
chr9	44323961	44323962	GIM-10i(1)	1	+	44323961	44323962	0,192,0
chr9	44885199	44885200	GIM-10i(1)	1	-	44885199	44885200	255,0,0
chr9	47545988	47545989	GIM-10i(1)	1	-	47545988	47545989	255,0,0
chr9	60618596	60618597	GIM-10i(1)	1	+	60618596	60618597	0,192,0
chr9	60902856	60902857	GIM-10i(1)	1	+	60902856	60902857	0,192,0
chr9	63587607	63587608	GIM-10i(1)	1	+	63587607	63587608	0,192,0
chr9	65065290	65065291	GIM-10i(1)	1	-	65065290	65065291	255,0,0
chr9	66722187	66722188	GIM-10i(1)	1	+	66722187	66722188	0,192,0
chr9	69316729	69316730	GIM-10i(1)	1	-	69316729	69316730	255,0,0
chr9	69927334	69927335	GIM-10i(1)	1	+	69927334	69927335	0,192,0
chr9	72243359	72243360	GIM-10i(1)	1	+	72243359	72243360	0,192,0
chr9	75258478	75258479	GIM-10i(1)	1	-	75258478	75258479	255,0,0
chr9	79596939	79596940	GIM-10i(1)	1	+	79596939	79596940	0,192,0
chr9	109718515	109718516	GIM-10i(1)	1	-	109718515	109718516	255,0,0
chr9	109965829	109965830	GIM-10i(1)	1	-	109965829	109965830	255,0,0
chr9	112119510	112119511	GIM-10i(1)	1	+	112119510	112119511	0,192,0
chr9	114392887	114392888	GIM-10i(1)	1	+	114392887	114392888	0,192,0
chr9	114690885	114690886	GIM-10i(1)	1	+	114690885	114690886	0,192,0
chr13	11956907	11956908	GIM-10i(1)	1	+	11956907	11956908	0,192,0
chr13	23496743	23496744	GIM-10i(1)	1	+	23496743	23496744	0,192,0
chr13	23643022	23643023	GIM-10i(1)	1	-	23643022	23643023	255,0,0
chr13	28507060	28507061	GIM-10i(1)	1	-	28507060	28507061	255,0,0
chr13	28853628	28853629	GIM-10i(1)	1	-	28853628	28853629	255,0,0
chr13	30885513	30885514	GIM-10i(1)	1	+	30885513	30885514	0,192,0
chr13	30908771	30908772	GIM-10i(1)	1	-	30908771	30908772	255,0,0
chr13	34193525	34193526	GIM-10i(1)	1	-	34193525	34193526	255,0,0
chr13	44867884	44867885	GIM-10i(1)	1	+	44867884	44867885	0,192,0
chr13	45967628	45967629	GIM-10i(1)	1	-	45967628	45967629	255,0,0
chr13	46829519	46829520	GIM-10i(1)	1	-	46829519	46829520	255,0,0
chr13	51833545	51833546	GIM-10i(1)	1	-	51833545	51833546	255,0,0
chr13	51843918	51843919	GIM-10i(1)	1	+	51843918	51843919	0,192,0
chr13	64513560	64513561	GIM-10i(1)	1	-	64513560	64513561	255,0,0
chr13	65214735	65214736	GIM-10i(1)	1	-	65214735	65214736	255,0,0
chr13	67370396	67370397	GIM-10i(1)	1	+	67370396	67370397	0,192,0
chr13	67601634	67601635	GIM-10i(1)	1	-	67601634	67601635	255,0,0
chr13	73822194	73822195	GIM-10i(1)	1	-	73822194	73822195	255,0,0
chr13	75893085	75893086	GIM-10i(1)	1	+	75893085	75893086	0,192,0
chr13	76236504	76236505	GIM-10i(1)	1	+	76236504	76236505	0,192,0
chr13	91683033	91683034	GIM-10i(1)	1	+	91683033	91683034	0,192,0
chr13	93801133	93801134	GIM-10i(1)	1	+	93801133	93801134	0,192,0
chr13	96469833	96469834	GIM-10i(1)	1	-	96469833	96469834	255,0,0
chr13	98525603	98525604	GIM-10i(1)	1	-	98525603	98525604	255,0,0
chr13	108359461	108359462	GIM-10i(1)	1	-	108359461	108359462	255,0,0
chr13	113859460	113859461	GIM-10i(1)	1	+	113859460	113859461	0,192,0
chr10	18384333	18384334	GIM-10i(1)	1	-	18384333	18384334	255,0,0
chr10	18907547	18907548	GIM-10i(1)	1	-	18907547	18907548	255,0,0
chr10	19288714	19288715	GIM-10i(1)	1	-	19288714	19288715	255,0,0
chr10	19289756	19289757	GIM-10i(1)	1	-	19289756	19289757	255,0,0
chr10	19298028	19298029	GIM-10i(1)	1	-	19298028	19298029	255,0,0
chr10	20797343	20797344	GIM-10i(1)	1	+	20797343	20797344	0,192,0
chr10	20797732	20797733	GIM-10i(1)	1	-	20797732	20797733	255,0,0
chr10	20799636	20799637	GIM-10i(1)	1	-	20799636	20799637	255,0,0
chr10	20821799	20821800	GIM-10i(1)	1	-	20821799	20821800	255,0,0
chr10	21198271	21198272	GIM-10i(1)	1	+	21198271	21198272	0,192,0
chr10	21675288	21675289	GIM-10i(1)	1	-	21675288	21675289	255,0,0
chr10	25411669	25411670	GIM-10i(1)	1	+	25411669	25411670	0,192,0
chr10	28218674	28218675	GIM-10i(1)	1	+	28218674	28218675	0,192,0
chr10	38597288	38597289	GIM-10i(1)	1	-	38597288	38597289	255,0,0
chr10	42617973	42617974	GIM-10i(1)	1	+	42617973	42617974	0,192,0
chr10	57832941	57832942	GIM-10i(1)	1	-	57832941	57832942	255,0,0
chr10	59281018	59281019	GIM-10i(1)	1	+	59281018	59281019	0,192,0
chr10	61968787	61968788	GIM-10i(1)	1	+	61968787	61968788	0,192,0
chr10	67108194	67108195	GIM-10i(1)	1	-	67108194	67108195	255,0,0
chr10	70764017	70764018	GIM-10i(1)	1	-	70764017	70764018	255,0,0
chr10	79863067	79863068	GIM-10i(1)	1	+	79863067	79863068	0,192,0
chr10	80896537	80896538	GIM-10i(1)	1	+	80896537	80896538	0,192,0
chr10	82159552	82159553	GIM-10i(1)	1	+	82159552	82159553	0,192,0
chr10	83409058	83409059	GIM-10i(1)	1	-	83409058	83409059	255,0,0
chr10	90031725	90031726	GIM-10i(1)	1	+	90031725	90031726	0,192,0
chr10	92607936	92607937	GIM-10i(1)	1	-	92607936	92607937	255,0,0
chr10	106319878	106319879	GIM-10i(1)	1	-	106319878	106319879	255,0,0
chr10	117156636	117156637	GIM-10i(1)	1	-	117156636	117156637	255,0,0
chr10	117760649	117760650	GIM-10i(1)	1	+	117760649	117760650	0,192,0
chr10	129774706	129774707	GIM-10i(1)	1	-	129774706	129774707	255,0,0
chr5	22940617	22940618	GIM-10i(1)	1	+	22940617	22940618	0,192,0
chr5	34025910	34025911	GIM-10i(1)	1	+	34025910	34025911	0,192,0
chr5	36900962	36900963	GIM-10i(1)	1	-	36900962	36900963	255,0,0
chr5	37131462	37131463	GIM-10i(1)	1	-	37131462	37131463	255,0,0
chr5	64703956	64703957	GIM-10i(1)	1	+	64703956	64703957	0,192,0
chr5	64880524	64880525	GIM-10i(1)	1	+	64880524	64880525	0,192,0
chr5	67209445	67209446	GIM-10i(1)	1	-	67209445	67209446	255,0,0
chr5	90605624	90605625	GIM-10i(1)	1	-	90605624	90605625	255,0,0
chr5	98650350	98650351	GIM-10i(1)	1	-	98650350	98650351	255,0,0
chr5	104154155	104154156	GIM-10i(1)	1	+	104154155	104154156	0,192,0
chr5	106078202	106078203	GIM-10i(1)	1	-	106078202	106078203	255,0,0
chr5	107926675	107926676	GIM-10i(1)	1	+	107926675	107926676	0,192,0
chr5	108155042	108155043	GIM-10i(1)	1	+	108155042	108155043	0,192,0
chr5	111983309	111983310	GIM-10i(1)	1	+	111983309	111983310	0,192,0
chr5	112753482	112753483	GIM-10i(1)	1	-	112753482	112753483	255,0,0
chr5	113519759	113519760	GIM-10i(1)	1	-	113519759	113519760	255,0,0
chr5	115617209	115617210	GIM-10i(1)	1	-	115617209	115617210	255,0,0
chr5	116478522	116478523	GIM-10i(1)	1	+	116478522	116478523	0,192,0
chr5	118535420	118535421	GIM-10i(1)	1	+	118535420	118535421	0,192,0
chr5	118538450	118538451	GIM-10i(1)	1	-	118538450	118538451	255,0,0
chr5	122742863	122742864	GIM-10i(1)	1	-	122742863	122742864	255,0,0
chr5	123600069	123600070	GIM-10i(1)	1	+	123600069	123600070	0,192,0
chr5	124171785	124171786	GIM-10i(1)	1	-	124171785	124171786	255,0,0
chr5	124424978	124424979	GIM-10i(1)	1	+	124424978	124424979	0,192,0
chr5	124529867	124529868	GIM-10i(1)	1	+	124529867	124529868	0,192,0
chr5	124665226	124665227	GIM-10i(1)	1	-	124665226	124665227	255,0,0
chr5	131406660	131406661	GIM-10i(1)	1	-	131406660	131406661	255,0,0
chr5	134747079	134747080	GIM-10i(1)	1	-	134747079	134747080	255,0,0
chr5	137098199	137098200	GIM-10i(1)	1	+	137098199	137098200	0,192,0
chr5	137167741	137167742	GIM-10i(1)	1	-	137167741	137167742	255,0,0
chr5	140685659	140685660	GIM-10i(1)	1	-	140685659	140685660	255,0,0
chr5	144416680	144416681	GIM-10i(1)	1	-	144416680	144416681	255,0,0
chr5	148151913	148151914	GIM-10i(1)	1	+	148151913	148151914	0,192,0
chr5	149780165	149780166	GIM-10i(1)	1	+	149780165	149780166	0,192,0
chr5	149933034	149933035	GIM-10i(1)	1	-	149933034	149933035	255,0,0
chr5	151414358	151414359	GIM-10i(1)	1	+	151414358	151414359	0,192,0
chr1	171895374	171895375	GIM-10i(10)	10	-	171895374	171895375	255,0,0
chr8	41671807	41671808	GIM-10i(11)	11	-	41671807	41671808	255,0,0
chr6	127281261	127281262	GIM-10i(11)	11	+	127281261	127281262	0,192,0
chr5	139826767	139826768	GIM-10i(14)	14	-	139826767	139826768	255,0,0
chr2	158543450	158543451	GIM-10i(143)	143	-	158543450	158543451	255,0,0
chr18	5348451	5348452	GIM-10i(149)	149	-	5348451	5348452	255,0,0
chr9	110811144	110811145	GIM-10i(15)	15	+	110811144	110811145	0,192,0
chr2	132551603	132551604	GIM-10i(165)	165	-	132551603	132551604	255,0,0
chr11	119708269	119708270	GIM-10i(17)	17	-	119708269	119708270	255,0,0
chr2	117245045	117245046	GIM-10i(19)	19	+	117245045	117245046	0,192,0
chr7	20531110	20531111	GIM-10i(2)	2	+	20531110	20531111	0,192,0
chr7	31822568	31822569	GIM-10i(2)	2	+	31822568	31822569	0,192,0
chr7	38891658	38891659	GIM-10i(2)	2	+	38891658	38891659	0,192,0
chr7	50767434	50767435	GIM-10i(2)	2	-	50767434	50767435	255,0,0
chr7	52494669	52494670	GIM-10i(2)	2	+	52494669	52494670	0,192,0
chr7	56621643	56621644	GIM-10i(2)	2	+	56621643	56621644	0,192,0
chr7	63049173	63049174	GIM-10i(2)	2	-	63049173	63049174	255,0,0
chr7	71303833	71303834	GIM-10i(2)	2	+	71303833	71303834	0,192,0
chr7	87814023	87814024	GIM-10i(2)	2	+	87814023	87814024	0,192,0
chr7	108724046	108724047	GIM-10i(2)	2	-	108724046	108724047	255,0,0
chr7	135017182	135017183	GIM-10i(2)	2	-	135017182	135017183	255,0,0
chr7	135201323	135201324	GIM-10i(2)	2	-	135201323	135201324	255,0,0
chr7	149721213	149721214	GIM-10i(2)	2	+	149721213	149721214	0,192,0
chr7	152126019	152126020	GIM-10i(2)	2	-	152126019	152126020	255,0,0
chr7	152165515	152165516	GIM-10i(2)	2	+	152165515	152165516	0,192,0
chr14	21208564	21208565	GIM-10i(2)	2	-	21208564	21208565	255,0,0
chr14	21550173	21550174	GIM-10i(2)	2	-	21550173	21550174	255,0,0
chr14	26138872	26138873	GIM-10i(2)	2	-	26138872	26138873	255,0,0
chr14	30832384	30832385	GIM-10i(2)	2	+	30832384	30832385	0,192,0
chr14	30836844	30836845	GIM-10i(2)	2	+	30836844	30836845	0,192,0
chr14	31874696	31874697	GIM-10i(2)	2	-	31874696	31874697	255,0,0
chr14	51749006	51749007	GIM-10i(2)	2	+	51749006	51749007	0,192,0
chr14	52725800	52725801	GIM-10i(2)	2	+	52725800	52725801	0,192,0
chr14	57963761	57963762	GIM-10i(2)	2	-	57963761	57963762	255,0,0
chr14	58526236	58526237	GIM-10i(2)	2	+	58526236	58526237	0,192,0
chr14	61329271	61329272	GIM-10i(2)	2	-	61329271	61329272	255,0,0
chr14	78276622	78276623	GIM-10i(2)	2	-	78276622	78276623	255,0,0
chr14	79644227	79644228	GIM-10i(2)	2	+	79644227	79644228	0,192,0
chr14	122398397	122398398	GIM-10i(2)	2	-	122398397	122398398	255,0,0
chr19	4145861	4145862	GIM-10i(2)	2	-	4145861	4145862	255,0,0
chr19	47522279	47522280	GIM-10i(2)	2	+	47522279	47522280	0,192,0
chr19	57684305	57684306	GIM-10i(2)	2	-	57684305	57684306	255,0,0
chr8	113453573	113453574	GIM-10i(2)	2	-	113453573	113453574	255,0,0
chr8	114121253	114121254	GIM-10i(2)	2	+	114121253	114121254	0,192,0
chr8	124994218	124994219	GIM-10i(2)	2	+	124994218	124994219	0,192,0
chr1	15842368	15842369	GIM-10i(2)	2	+	15842368	15842369	0,192,0
chr1	36650802	36650803	GIM-10i(2)	2	-	36650802	36650803	255,0,0
chr1	59209515	59209516	GIM-10i(2)	2	+	59209515	59209516	0,192,0
chr1	88406442	88406443	GIM-10i(2)	2	+	88406442	88406443	0,192,0
chr1	131957926	131957927	GIM-10i(2)	2	-	131957926	131957927	255,0,0
chr1	135966308	135966309	GIM-10i(2)	2	-	135966308	135966309	255,0,0
chr1	138154794	138154795	GIM-10i(2)	2	-	138154794	138154795	255,0,0
chr1	140034954	140034955	GIM-10i(2)	2	-	140034954	140034955	255,0,0
chr1	140067829	140067830	GIM-10i(2)	2	-	140067829	140067830	255,0,0
chr1	145836304	145836305	GIM-10i(2)	2	+	145836304	145836305	0,192,0
chr1	156665492	156665493	GIM-10i(2)	2	+	156665492	156665493	0,192,0
chr1	158334519	158334520	GIM-10i(2)	2	-	158334519	158334520	255,0,0
chr1	169213429	169213430	GIM-10i(2)	2	-	169213429	169213430	255,0,0
chr1	195166342	195166343	GIM-10i(2)	2	-	195166342	195166343	255,0,0
chr11	46212219	46212220	GIM-10i(2)	2	+	46212219	46212220	0,192,0
chr11	49061487	49061488	GIM-10i(2)	2	-	49061487	49061488	255,0,0
chr11	52149838	52149839	GIM-10i(2)	2	-	52149838	52149839	255,0,0
chr11	68715620	68715621	GIM-10i(2)	2	-	68715620	68715621	255,0,0
chr11	72827581	72827582	GIM-10i(2)	2	-	72827581	72827582	255,0,0
chr11	77429170	77429171	GIM-10i(2)	2	+	77429170	77429171	0,192,0
chr11	82648606	82648607	GIM-10i(2)	2	-	82648606	82648607	255,0,0
chr11	90111088	90111089	GIM-10i(2)	2	-	90111088	90111089	255,0,0
chr11	94204861	94204862	GIM-10i(2)	2	-	94204861	94204862	255,0,0
chr11	94850781	94850782	GIM-10i(2)	2	+	94850781	94850782	0,192,0
chr11	95214937	95214938	GIM-10i(2)	2	-	95214937	95214938	255,0,0
chr11	96827659	96827660	GIM-10i(2)	2	-	96827659	96827660	255,0,0
chr11	98655198	98655199	GIM-10i(2)	2	-	98655198	98655199	255,0,0
chr11	100269679	100269680	GIM-10i(2)	2	+	100269679	100269680	0,192,0
chr11	105011721	105011722	GIM-10i(2)	2	+	105011721	105011722	0,192,0
chr11	107433718	107433719	GIM-10i(2)	2	-	107433718	107433719	255,0,0
chr11	108090658	108090659	GIM-10i(2)	2	+	108090658	108090659	0,192,0
chr11	116978171	116978172	GIM-10i(2)	2	+	116978171	116978172	0,192,0
chr11	117533491	117533492	GIM-10i(2)	2	+	117533491	117533492	0,192,0
chr11	121566001	121566002	GIM-10i(2)	2	-	121566001	121566002	255,0,0
chr6	29844127	29844128	GIM-10i(2)	2	+	29844127	29844128	0,192,0
chr6	38573208	38573209	GIM-10i(2)	2	-	38573208	38573209	255,0,0
chr6	41499979	41499980	GIM-10i(2)	2	+	41499979	41499980	0,192,0
chr6	47762607	47762608	GIM-10i(2)	2	+	47762607	47762608	0,192,0
chr6	124837662	124837663	GIM-10i(2)	2	+	124837662	124837663	0,192,0
chr6	142458037	142458038	GIM-10i(2)	2	+	142458037	142458038	0,192,0
chr6	144851517	144851518	GIM-10i(2)	2	+	144851517	144851518	0,192,0
chr6	145803667	145803668	GIM-10i(2)	2	-	145803667	145803668	255,0,0
chr6	146370353	146370354	GIM-10i(2)	2	+	146370353	146370354	0,192,0
chr17	28660555	28660556	GIM-10i(2)	2	+	28660555	28660556	0,192,0
chr17	33679456	33679457	GIM-10i(2)	2	+	33679456	33679457	0,192,0
chr17	35184528	35184529	GIM-10i(2)	2	-	35184528	35184529	255,0,0
chr17	35186543	35186544	GIM-10i(2)	2	+	35186543	35186544	0,192,0
chr17	35899302	35899303	GIM-10i(2)	2	+	35899302	35899303	0,192,0
chr17	48125939	48125940	GIM-10i(2)	2	+	48125939	48125940	0,192,0
chr17	52351920	52351921	GIM-10i(2)	2	+	52351920	52351921	0,192,0
chr17	88952251	88952252	GIM-10i(2)	2	-	88952251	88952252	255,0,0
chr17	90204024	90204025	GIM-10i(2)	2	-	90204024	90204025	255,0,0
chr16	10701717	10701718	GIM-10i(2)	2	-	10701717	10701718	255,0,0
chr16	10826163	10826164	GIM-10i(2)	2	+	10826163	10826164	0,192,0
chr16	12204467	12204468	GIM-10i(2)	2	+	12204467	12204468	0,192,0
chr16	20470942	20470943	GIM-10i(2)	2	+	20470942	20470943	0,192,0
chr16	29848070	29848071	GIM-10i(2)	2	-	29848070	29848071	255,0,0
chr16	32521264	32521265	GIM-10i(2)	2	-	32521264	32521265	255,0,0
chr16	38377480	38377481	GIM-10i(2)	2	+	38377480	38377481	0,192,0
chr16	44174166	44174167	GIM-10i(2)	2	-	44174166	44174167	255,0,0
chr16	49796480	49796481	GIM-10i(2)	2	-	49796480	49796481	255,0,0
chr16	78564902	78564903	GIM-10i(2)	2	+	78564902	78564903	0,192,0
chr16	87663409	87663410	GIM-10i(2)	2	-	87663409	87663410	255,0,0
chr16	89987859	89987860	GIM-10i(2)	2	-	89987859	89987860	255,0,0
chr16	91444480	91444481	GIM-10i(2)	2	+	91444480	91444481	0,192,0
chr16	93128133	93128134	GIM-10i(2)	2	+	93128133	93128134	0,192,0
chr16	94475330	94475331	GIM-10i(2)	2	+	94475330	94475331	0,192,0
chr16	96414341	96414342	GIM-10i(2)	2	+	96414341	96414342	0,192,0
chr16	97860390	97860391	GIM-10i(2)	2	-	97860390	97860391	255,0,0
chr18	4266806	4266807	GIM-10i(2)	2	+	4266806	4266807	0,192,0
chr18	4313371	4313372	GIM-10i(2)	2	-	4313371	4313372	255,0,0
chr18	5346995	5346996	GIM-10i(2)	2	-	5346995	5346996	255,0,0
chr18	5820475	5820476	GIM-10i(2)	2	+	5820475	5820476	0,192,0
chr18	35569002	35569003	GIM-10i(2)	2	-	35569002	35569003	255,0,0
chr18	35906604	35906605	GIM-10i(2)	2	+	35906604	35906605	0,192,0
chr18	36009444	36009445	GIM-10i(2)	2	+	36009444	36009445	0,192,0
chr18	50175837	50175838	GIM-10i(2)	2	-	50175837	50175838	255,0,0
chr18	50176235	50176236	GIM-10i(2)	2	+	50176235	50176236	0,192,0
chr18	50177678	50177679	GIM-10i(2)	2	-	50177678	50177679	255,0,0
chr18	69024480	69024481	GIM-10i(2)	2	-	69024480	69024481	255,0,0
chr18	70724469	70724470	GIM-10i(2)	2	-	70724469	70724470	255,0,0
chr3	51358112	51358113	GIM-10i(2)	2	+	51358112	51358113	0,192,0
chr3	63781571	63781572	GIM-10i(2)	2	-	63781571	63781572	255,0,0
chr3	68774829	68774830	GIM-10i(2)	2	+	68774829	68774830	0,192,0
chr3	84534355	84534356	GIM-10i(2)	2	+	84534355	84534356	0,192,0
chr3	96003234	96003235	GIM-10i(2)	2	-	96003234	96003235	255,0,0
chr3	106592024	106592025	GIM-10i(2)	2	+	106592024	106592025	0,192,0
chr3	116167702	116167703	GIM-10i(2)	2	-	116167702	116167703	255,0,0
chr3	123037394	123037395	GIM-10i(2)	2	+	123037394	123037395	0,192,0
chr3	123210420	123210421	GIM-10i(2)	2	-	123210420	123210421	255,0,0
chr3	126367357	126367358	GIM-10i(2)	2	+	126367357	126367358	0,192,0
chr15	5150711	5150712	GIM-10i(2)	2	-	5150711	5150712	255,0,0
chr15	78560347	78560348	GIM-10i(2)	2	-	78560347	78560348	255,0,0
chr15	78704320	78704321	GIM-10i(2)	2	-	78704320	78704321	255,0,0
chr15	80349182	80349183	GIM-10i(2)	2	+	80349182	80349183	0,192,0
chr15	80771640	80771641	GIM-10i(2)	2	-	80771640	80771641	255,0,0
chr15	81858777	81858778	GIM-10i(2)	2	-	81858777	81858778	255,0,0
chr15	93742942	93742943	GIM-10i(2)	2	-	93742942	93742943	255,0,0
chr15	96114871	96114872	GIM-10i(2)	2	-	96114871	96114872	255,0,0
chr15	97671802	97671803	GIM-10i(2)	2	+	97671802	97671803	0,192,0
chr15	99200353	99200354	GIM-10i(2)	2	-	99200353	99200354	255,0,0
chr15	101064609	101064610	GIM-10i(2)	2	-	101064609	101064610	255,0,0
chr15	102033817	102033818	GIM-10i(2)	2	+	102033817	102033818	0,192,0
chr12	3982661	3982662	GIM-10i(2)	2	-	3982661	3982662	255,0,0
chr12	17041534	17041535	GIM-10i(2)	2	+	17041534	17041535	0,192,0
chr12	17733240	17733241	GIM-10i(2)	2	-	17733240	17733241	255,0,0
chr12	29771695	29771696	GIM-10i(2)	2	+	29771695	29771696	0,192,0
chr12	74594856	74594857	GIM-10i(2)	2	+	74594856	74594857	0,192,0
chr12	81318569	81318570	GIM-10i(2)	2	+	81318569	81318570	0,192,0
chr12	86886383	86886384	GIM-10i(2)	2	-	86886383	86886384	255,0,0
chr12	86936140	86936141	GIM-10i(2)	2	-	86936140	86936141	255,0,0
chr12	86971544	86971545	GIM-10i(2)	2	-	86971544	86971545	255,0,0
chr12	86971657	86971658	GIM-10i(2)	2	-	86971657	86971658	255,0,0
chr12	86979887	86979888	GIM-10i(2)	2	+	86979887	86979888	0,192,0
chr12	111730027	111730028	GIM-10i(2)	2	-	111730027	111730028	255,0,0
chr12	112930918	112930919	GIM-10i(2)	2	-	112930918	112930919	255,0,0
chr12	117897957	117897958	GIM-10i(2)	2	-	117897957	117897958	255,0,0
chr12	119667530	119667531	GIM-10i(2)	2	-	119667530	119667531	255,0,0
chrX	7450226	7450227	GIM-10i(2)	2	-	7450226	7450227	255,0,0
chr4	57745085	57745086	GIM-10i(2)	2	+	57745085	57745086	0,192,0
chr4	83133332	83133333	GIM-10i(2)	2	-	83133332	83133333	255,0,0
chr4	100849152	100849153	GIM-10i(2)	2	-	100849152	100849153	255,0,0
chr4	100936563	100936564	GIM-10i(2)	2	-	100936563	100936564	255,0,0
chr4	106207239	106207240	GIM-10i(2)	2	+	106207239	106207240	0,192,0
chr4	135129081	135129082	GIM-10i(2)	2	+	135129081	135129082	0,192,0
chr4	140499667	140499668	GIM-10i(2)	2	+	140499667	140499668	0,192,0
chr4	144587776	144587777	GIM-10i(2)	2	+	144587776	144587777	0,192,0
chr4	149454425	149454426	GIM-10i(2)	2	-	149454425	149454426	255,0,0
chr2	3323198	3323199	GIM-10i(2)	2	+	3323198	3323199	0,192,0
chr2	6629589	6629590	GIM-10i(2)	2	-	6629589	6629590	255,0,0
chr2	6638165	6638166	GIM-10i(2)	2	-	6638165	6638166	255,0,0
chr2	11039707	11039708	GIM-10i(2)	2	+	11039707	11039708	0,192,0
chr2	26938498	26938499	GIM-10i(2)	2	-	26938498	26938499	255,0,0
chr2	31626606	31626607	GIM-10i(2)	2	-	31626606	31626607	255,0,0
chr2	32348842	32348843	GIM-10i(2)	2	+	32348842	32348843	0,192,0
chr2	32350773	32350774	GIM-10i(2)	2	+	32350773	32350774	0,192,0
chr2	70667275	70667276	GIM-10i(2)	2	+	70667275	70667276	0,192,0
chr2	70872165	70872166	GIM-10i(2)	2	+	70872165	70872166	0,192,0
chr2	101912728	101912729	GIM-10i(2)	2	-	101912728	101912729	255,0,0
chr2	105821497	105821498	GIM-10i(2)	2	-	105821497	105821498	255,0,0
chr2	117166506	117166507	GIM-10i(2)	2	+	117166506	117166507	0,192,0
chr2	117167088	117167089	GIM-10i(2)	2	+	117167088	117167089	0,192,0
chr2	117242624	117242625	GIM-10i(2)	2	+	117242624	117242625	0,192,0
chr2	117243758	117243759	GIM-10i(2)	2	+	117243758	117243759	0,192,0
chr2	118321334	118321335	GIM-10i(2)	2	-	118321334	118321335	255,0,0
chr2	122294837	122294838	GIM-10i(2)	2	+	122294837	122294838	0,192,0
chr2	123970751	123970752	GIM-10i(2)	2	-	123970751	123970752	255,0,0
chr2	126801385	126801386	GIM-10i(2)	2	+	126801385	126801386	0,192,0
chr2	172217763	172217764	GIM-10i(2)	2	+	172217763	172217764	0,192,0
chr9	14772751	14772752	GIM-10i(2)	2	-	14772751	14772752	255,0,0
chr9	20413947	20413948	GIM-10i(2)	2	+	20413947	20413948	0,192,0
chr9	21760715	21760716	GIM-10i(2)	2	-	21760715	21760716	255,0,0
chr9	32509722	32509723	GIM-10i(2)	2	+	32509722	32509723	0,192,0
chr9	32735302	32735303	GIM-10i(2)	2	+	32735302	32735303	0,192,0
chr9	44456893	44456894	GIM-10i(2)	2	+	44456893	44456894	0,192,0
chr9	44791930	44791931	GIM-10i(2)	2	-	44791930	44791931	255,0,0
chr9	57806155	57806156	GIM-10i(2)	2	-	57806155	57806156	255,0,0
chr9	86065058	86065059	GIM-10i(2)	2	-	86065058	86065059	255,0,0
chr9	96851422	96851423	GIM-10i(2)	2	-	96851422	96851423	255,0,0
chr9	106785766	106785767	GIM-10i(2)	2	-	106785766	106785767	255,0,0
chr9	107457726	107457727	GIM-10i(2)	2	-	107457726	107457727	255,0,0
chr9	108954506	108954507	GIM-10i(2)	2	-	108954506	108954507	255,0,0
chr9	109965558	109965559	GIM-10i(2)	2	+	109965558	109965559	0,192,0
chr13	25221290	25221291	GIM-10i(2)	2	-	25221290	25221291	255,0,0
chr13	46748676	46748677	GIM-10i(2)	2	-	46748676	46748677	255,0,0
chr13	48935472	48935473	GIM-10i(2)	2	-	48935472	48935473	255,0,0
chr13	48959998	48959999	GIM-10i(2)	2	-	48959998	48959999	255,0,0
chr13	51884506	51884507	GIM-10i(2)	2	-	51884506	51884507	255,0,0
chr13	59743672	59743673	GIM-10i(2)	2	-	59743672	59743673	255,0,0
chr13	73847647	73847648	GIM-10i(2)	2	-	73847647	73847648	255,0,0
chr13	106542034	106542035	GIM-10i(2)	2	+	106542034	106542035	0,192,0
chr10	19312694	19312695	GIM-10i(2)	2	-	19312694	19312695	255,0,0
chr10	19411406	19411407	GIM-10i(2)	2	-	19411406	19411407	255,0,0
chr10	20954626	20954627	GIM-10i(2)	2	+	20954626	20954627	0,192,0
chr10	42581115	42581116	GIM-10i(2)	2	-	42581115	42581116	255,0,0
chr10	90587262	90587263	GIM-10i(2)	2	+	90587262	90587263	0,192,0
chr10	98579702	98579703	GIM-10i(2)	2	+	98579702	98579703	0,192,0
chr10	117757090	117757091	GIM-10i(2)	2	-	117757090	117757091	255,0,0
chr5	24294724	24294725	GIM-10i(2)	2	-	24294724	24294725	255,0,0
chr5	44613165	44613166	GIM-10i(2)	2	+	44613165	44613166	0,192,0
chr5	65014269	65014270	GIM-10i(2)	2	-	65014269	65014270	255,0,0
chr5	65752623	65752624	GIM-10i(2)	2	+	65752623	65752624	0,192,0
chr5	101285946	101285947	GIM-10i(2)	2	-	101285946	101285947	255,0,0
chr5	111610678	111610679	GIM-10i(2)	2	-	111610678	111610679	255,0,0
chr5	112104630	112104631	GIM-10i(2)	2	+	112104630	112104631	0,192,0
chr5	114151013	114151014	GIM-10i(2)	2	-	114151013	114151014	255,0,0
chr5	118527525	118527526	GIM-10i(2)	2	-	118527525	118527526	255,0,0
chr5	123766421	123766422	GIM-10i(2)	2	+	123766421	123766422	0,192,0
chr5	124528660	124528661	GIM-10i(2)	2	-	124528660	124528661	255,0,0
chr5	138181033	138181034	GIM-10i(2)	2	-	138181033	138181034	255,0,0
chr5	141042413	141042414	GIM-10i(2)	2	-	141042413	141042414	255,0,0
chr5	149891646	149891647	GIM-10i(2)	2	-	149891646	149891647	255,0,0
chr5	149948035	149948036	GIM-10i(2)	2	-	149948035	149948036	255,0,0
chr5	150044022	150044023	GIM-10i(2)	2	+	150044022	150044023	0,192,0
chr7	25239119	25239120	GIM-10i(3)	3	+	25239119	25239120	0,192,0
chr7	93261741	93261742	GIM-10i(3)	3	+	93261741	93261742	0,192,0
chr7	97214584	97214585	GIM-10i(3)	3	+	97214584	97214585	0,192,0
chr7	134423882	134423883	GIM-10i(3)	3	-	134423882	134423883	255,0,0
chr14	49335671	49335672	GIM-10i(3)	3	+	49335671	49335672	0,192,0
chr14	54825134	54825135	GIM-10i(3)	3	+	54825134	54825135	0,192,0
chr14	55306276	55306277	GIM-10i(3)	3	-	55306276	55306277	255,0,0
chr14	78270390	78270391	GIM-10i(3)	3	+	78270390	78270391	0,192,0
chr14	79693982	79693983	GIM-10i(3)	3	-	79693982	79693983	255,0,0
chr14	115348477	115348478	GIM-10i(3)	3	+	115348477	115348478	0,192,0
chr8	74660620	74660621	GIM-10i(3)	3	+	74660620	74660621	0,192,0
chr8	125556423	125556424	GIM-10i(3)	3	+	125556423	125556424	0,192,0
chr1	43524549	43524550	GIM-10i(3)	3	-	43524549	43524550	255,0,0
chr1	58450872	58450873	GIM-10i(3)	3	-	58450872	58450873	255,0,0
chr1	93956645	93956646	GIM-10i(3)	3	-	93956645	93956646	255,0,0
chr1	154904548	154904549	GIM-10i(3)	3	+	154904548	154904549	0,192,0
chr1	158337928	158337929	GIM-10i(3)	3	-	158337928	158337929	255,0,0
chr1	172865621	172865622	GIM-10i(3)	3	-	172865621	172865622	255,0,0
chr11	22592146	22592147	GIM-10i(3)	3	+	22592146	22592147	0,192,0
chr11	59760960	59760961	GIM-10i(3)	3	-	59760960	59760961	255,0,0
chr11	75093608	75093609	GIM-10i(3)	3	-	75093608	75093609	255,0,0
chr11	98388089	98388090	GIM-10i(3)	3	+	98388089	98388090	0,192,0
chr11	115314491	115314492	GIM-10i(3)	3	-	115314491	115314492	255,0,0
chr11	116986678	116986679	GIM-10i(3)	3	+	116986678	116986679	0,192,0
chr6	29786730	29786731	GIM-10i(3)	3	+	29786730	29786731	0,192,0
chr6	71274398	71274399	GIM-10i(3)	3	+	71274398	71274399	0,192,0
chr6	91216432	91216433	GIM-10i(3)	3	-	91216432	91216433	255,0,0
chr6	113465529	113465530	GIM-10i(3)	3	+	113465529	113465530	0,192,0
chr6	121193707	121193708	GIM-10i(3)	3	+	121193707	121193708	0,192,0
chr6	136754860	136754861	GIM-10i(3)	3	+	136754860	136754861	0,192,0
chr17	28654372	28654373	GIM-10i(3)	3	-	28654372	28654373	255,0,0
chr17	29626131	29626132	GIM-10i(3)	3	-	29626131	29626132	255,0,0
chr17	35184994	35184995	GIM-10i(3)	3	-	35184994	35184995	255,0,0
chr17	35371191	35371192	GIM-10i(3)	3	-	35371191	35371192	255,0,0
chr17	47683546	47683547	GIM-10i(3)	3	-	47683546	47683547	255,0,0
chr17	56894652	56894653	GIM-10i(3)	3	-	56894652	56894653	255,0,0
chr17	80551695	80551696	GIM-10i(3)	3	-	80551695	80551696	255,0,0
chr16	49775359	49775360	GIM-10i(3)	3	-	49775359	49775360	255,0,0
chr16	49799385	49799386	GIM-10i(3)	3	-	49799385	49799386	255,0,0
chr18	6394120	6394121	GIM-10i(3)	3	-	6394120	6394121	255,0,0
chr18	39605591	39605592	GIM-10i(3)	3	+	39605591	39605592	0,192,0
chr3	50710400	50710401	GIM-10i(3)	3	-	50710400	50710401	255,0,0
chr3	65467686	65467687	GIM-10i(3)	3	+	65467686	65467687	0,192,0
chr15	38406905	38406906	GIM-10i(3)	3	-	38406905	38406906	255,0,0
chr15	73567037	73567038	GIM-10i(3)	3	-	73567037	73567038	255,0,0
chr15	99304475	99304476	GIM-10i(3)	3	-	99304475	99304476	255,0,0
chr12	17438958	17438959	GIM-10i(3)	3	+	17438958	17438959	0,192,0
chr12	103850204	103850205	GIM-10i(3)	3	-	103850204	103850205	255,0,0
chr12	107546249	107546250	GIM-10i(3)	3	-	107546249	107546250	255,0,0
chrX	7444028	7444029	GIM-10i(3)	3	-	7444028	7444029	255,0,0
chrX	50097379	50097380	GIM-10i(3)	3	-	50097379	50097380	255,0,0
chrX	108576499	108576500	GIM-10i(3)	3	+	108576499	108576500	0,192,0
chr4	32236126	32236127	GIM-10i(3)	3	+	32236126	32236127	0,192,0
chr4	59345384	59345385	GIM-10i(3)	3	-	59345384	59345385	255,0,0
chr4	128268920	128268921	GIM-10i(3)	3	+	128268920	128268921	0,192,0
chr4	129122207	129122208	GIM-10i(3)	3	+	129122207	129122208	0,192,0
chr4	129288531	129288532	GIM-10i(3)	3	+	129288531	129288532	0,192,0
chr4	148057518	148057519	GIM-10i(3)	3	-	148057518	148057519	255,0,0
chr4	150119076	150119077	GIM-10i(3)	3	+	150119076	150119077	0,192,0
chr2	6608468	6608469	GIM-10i(3)	3	+	6608468	6608469	0,192,0
chr2	24240674	24240675	GIM-10i(3)	3	+	24240674	24240675	0,192,0
chr2	30450006	30450007	GIM-10i(3)	3	+	30450006	30450007	0,192,0
chr2	33735331	33735332	GIM-10i(3)	3	-	33735331	33735332	255,0,0
chr2	70674043	70674044	GIM-10i(3)	3	-	70674043	70674044	255,0,0
chr2	71194029	71194030	GIM-10i(3)	3	+	71194029	71194030	0,192,0
chr2	88799412	88799413	GIM-10i(3)	3	-	88799412	88799413	255,0,0
chr2	92770495	92770496	GIM-10i(3)	3	-	92770495	92770496	255,0,0
chr2	101821538	101821539	GIM-10i(3)	3	+	101821538	101821539	0,192,0
chr2	103492738	103492739	GIM-10i(3)	3	-	103492738	103492739	255,0,0
chr2	113126561	113126562	GIM-10i(3)	3	+	113126561	113126562	0,192,0
chr2	117227620	117227621	GIM-10i(3)	3	+	117227620	117227621	0,192,0
chr2	130099584	130099585	GIM-10i(3)	3	+	130099584	130099585	0,192,0
chr2	131844734	131844735	GIM-10i(3)	3	-	131844734	131844735	255,0,0
chr2	151357331	151357332	GIM-10i(3)	3	+	151357331	151357332	0,192,0
chr2	163902164	163902165	GIM-10i(3)	3	-	163902164	163902165	255,0,0
chr2	165780969	165780970	GIM-10i(3)	3	-	165780969	165780970	255,0,0
chr2	167193545	167193546	GIM-10i(3)	3	+	167193545	167193546	0,192,0
chr2	169979083	169979084	GIM-10i(3)	3	-	169979083	169979084	255,0,0
chr2	172217149	172217150	GIM-10i(3)	3	-	172217149	172217150	255,0,0
chr2	181316345	181316346	GIM-10i(3)	3	+	181316345	181316346	0,192,0
chr9	44045393	44045394	GIM-10i(3)	3	+	44045393	44045394	0,192,0
chr9	51675639	51675640	GIM-10i(3)	3	+	51675639	51675640	0,192,0
chr9	61990280	61990281	GIM-10i(3)	3	+	61990280	61990281	0,192,0
chr9	66732139	66732140	GIM-10i(3)	3	-	66732139	66732140	255,0,0
chr9	71946971	71946972	GIM-10i(3)	3	+	71946971	71946972	0,192,0
chr13	44678611	44678612	GIM-10i(3)	3	+	44678611	44678612	0,192,0
chr13	94584950	94584951	GIM-10i(3)	3	+	94584950	94584951	0,192,0
chr13	95740387	95740388	GIM-10i(3)	3	+	95740387	95740388	0,192,0
chr13	113214714	113214715	GIM-10i(3)	3	+	113214714	113214715	0,192,0
chr10	20957629	20957630	GIM-10i(3)	3	+	20957629	20957630	0,192,0
chr10	33832000	33832001	GIM-10i(3)	3	+	33832000	33832001	0,192,0
chr10	43527874	43527875	GIM-10i(3)	3	+	43527874	43527875	0,192,0
chr10	59422176	59422177	GIM-10i(3)	3	+	59422176	59422177	0,192,0
chr10	110447596	110447597	GIM-10i(3)	3	+	110447596	110447597	0,192,0
chr5	34587880	34587881	GIM-10i(3)	3	-	34587880	34587881	255,0,0
chr5	65207630	65207631	GIM-10i(3)	3	+	65207630	65207631	0,192,0
chr5	104186038	104186039	GIM-10i(3)	3	+	104186038	104186039	0,192,0
chr5	136647867	136647868	GIM-10i(3)	3	+	136647867	136647868	0,192,0
chr5	139855846	139855847	GIM-10i(3)	3	+	139855846	139855847	0,192,0
chr4	129286603	129286604	GIM-10i(30)	30	+	129286603	129286604	0,192,0
chr1	94070381	94070382	GIM-10i(33)	33	-	94070381	94070382	255,0,0
chr7	71136066	71136067	GIM-10i(4)	4	+	71136066	71136067	0,192,0
chr7	71157972	71157973	GIM-10i(4)	4	-	71157972	71157973	255,0,0
chr7	73372078	73372079	GIM-10i(4)	4	-	73372078	73372079	255,0,0
chr7	140079073	140079074	GIM-10i(4)	4	-	140079073	140079074	255,0,0
chr14	47724093	47724094	GIM-10i(4)	4	+	47724093	47724094	0,192,0
chr14	49336452	49336453	GIM-10i(4)	4	+	49336452	49336453	0,192,0
chr14	60750428	60750429	GIM-10i(4)	4	-	60750428	60750429	255,0,0
chr14	62057416	62057417	GIM-10i(4)	4	+	62057416	62057417	0,192,0
chr8	34763838	34763839	GIM-10i(4)	4	+	34763838	34763839	0,192,0
chr8	86281915	86281916	GIM-10i(4)	4	+	86281915	86281916	0,192,0
chr8	107754342	107754343	GIM-10i(4)	4	-	107754342	107754343	255,0,0
chr8	123317651	123317652	GIM-10i(4)	4	-	123317651	123317652	255,0,0
chr1	88320312	88320313	GIM-10i(4)	4	+	88320312	88320313	0,192,0
chr1	130499237	130499238	GIM-10i(4)	4	+	130499237	130499238	0,192,0
chr1	189173096	189173097	GIM-10i(4)	4	-	189173096	189173097	255,0,0
chr11	33911114	33911115	GIM-10i(4)	4	+	33911114	33911115	0,192,0
chr11	34651662	34651663	GIM-10i(4)	4	+	34651662	34651663	0,192,0
chr11	97841071	97841072	GIM-10i(4)	4	-	97841071	97841072	255,0,0
chr11	99017355	99017356	GIM-10i(4)	4	+	99017355	99017356	0,192,0
chr11	115020407	115020408	GIM-10i(4)	4	-	115020407	115020408	255,0,0
chr11	115818991	115818992	GIM-10i(4)	4	-	115818991	115818992	255,0,0
chr11	117194072	117194073	GIM-10i(4)	4	-	117194072	117194073	255,0,0
chr11	120492019	120492020	GIM-10i(4)	4	+	120492019	120492020	0,192,0
chr6	140571414	140571415	GIM-10i(4)	4	-	140571414	140571415	255,0,0
chr16	91442674	91442675	GIM-10i(4)	4	-	91442674	91442675	255,0,0
chr16	92748367	92748368	GIM-10i(4)	4	+	92748367	92748368	0,192,0
chr16	96085948	96085949	GIM-10i(4)	4	+	96085948	96085949	0,192,0
chr18	24278120	24278121	GIM-10i(4)	4	-	24278120	24278121	255,0,0
chr3	95835896	95835897	GIM-10i(4)	4	-	95835896	95835897	255,0,0
chr3	115506239	115506240	GIM-10i(4)	4	+	115506239	115506240	0,192,0
chr15	6543431	6543432	GIM-10i(4)	4	-	6543431	6543432	255,0,0
chr15	80352855	80352856	GIM-10i(4)	4	-	80352855	80352856	255,0,0
chr12	3547485	3547486	GIM-10i(4)	4	+	3547485	3547486	0,192,0
chr12	112276936	112276937	GIM-10i(4)	4	-	112276936	112276937	255,0,0
chrX	153140248	153140249	GIM-10i(4)	4	-	153140248	153140249	255,0,0
chr2	6627439	6627440	GIM-10i(4)	4	-	6627439	6627440	255,0,0
chr2	10464493	10464494	GIM-10i(4)	4	+	10464493	10464494	0,192,0
chr2	113926700	113926701	GIM-10i(4)	4	+	113926700	113926701	0,192,0
chr2	173680160	173680161	GIM-10i(4)	4	-	173680160	173680161	255,0,0
chr2	174267675	174267676	GIM-10i(4)	4	+	174267675	174267676	0,192,0
chr9	41831096	41831097	GIM-10i(4)	4	-	41831096	41831097	255,0,0
chr9	61015925	61015926	GIM-10i(4)	4	+	61015925	61015926	0,192,0
chr9	94342659	94342660	GIM-10i(4)	4	+	94342659	94342660	0,192,0
chr9	110850078	110850079	GIM-10i(4)	4	-	110850078	110850079	255,0,0
chr13	30290559	30290560	GIM-10i(4)	4	+	30290559	30290560	0,192,0
chr13	43311807	43311808	GIM-10i(4)	4	+	43311807	43311808	0,192,0
chr13	64351760	64351761	GIM-10i(4)	4	+	64351760	64351761	0,192,0
chr10	13026499	13026500	GIM-10i(4)	4	+	13026499	13026500	0,192,0
chr10	62065980	62065981	GIM-10i(4)	4	-	62065980	62065981	255,0,0
chr5	21182818	21182819	GIM-10i(4)	4	-	21182818	21182819	255,0,0
chr5	104189345	104189346	GIM-10i(4)	4	-	104189345	104189346	255,0,0
chr14	38673355	38673356	GIM-10i(5)	5	-	38673355	38673356	255,0,0
chr14	49336953	49336954	GIM-10i(5)	5	+	49336953	49336954	0,192,0
chr1	37528674	37528675	GIM-10i(5)	5	+	37528674	37528675	0,192,0
chr11	34016715	34016716	GIM-10i(5)	5	-	34016715	34016716	255,0,0
chr11	96828608	96828609	GIM-10i(5)	5	+	96828608	96828609	0,192,0
chr11	100598199	100598200	GIM-10i(5)	5	-	100598199	100598200	255,0,0
chr11	117532209	117532210	GIM-10i(5)	5	+	117532209	117532210	0,192,0
chr6	52422862	52422863	GIM-10i(5)	5	+	52422862	52422863	0,192,0
chr6	59261982	59261983	GIM-10i(5)	5	+	59261982	59261983	0,192,0
chr6	67429928	67429929	GIM-10i(5)	5	-	67429928	67429929	255,0,0
chr6	91217208	91217209	GIM-10i(5)	5	+	91217208	91217209	0,192,0
chr6	119451942	119451943	GIM-10i(5)	5	-	119451942	119451943	255,0,0
chr17	29626444	29626445	GIM-10i(5)	5	+	29626444	29626445	0,192,0
chr3	9885036	9885037	GIM-10i(5)	5	+	9885036	9885037	0,192,0
chr15	96541492	96541493	GIM-10i(5)	5	+	96541492	96541493	0,192,0
chrX	7435720	7435721	GIM-10i(5)	5	-	7435720	7435721	255,0,0
chr4	129376510	129376511	GIM-10i(5)	5	+	129376510	129376511	0,192,0
chr4	132535208	132535209	GIM-10i(5)	5	-	132535208	132535209	255,0,0
chr4	149464137	149464138	GIM-10i(5)	5	+	149464137	149464138	0,192,0
chr2	71194063	71194064	GIM-10i(5)	5	-	71194063	71194064	255,0,0
chr2	103525993	103525994	GIM-10i(5)	5	+	103525993	103525994	0,192,0
chr9	72234107	72234108	GIM-10i(5)	5	+	72234107	72234108	0,192,0
chr9	123670880	123670881	GIM-10i(5)	5	-	123670880	123670881	255,0,0
chr5	44174238	44174239	GIM-10i(5)	5	-	44174238	44174239	255,0,0
chr5	110335114	110335115	GIM-10i(5)	5	-	110335114	110335115	255,0,0
chr14	53109494	53109495	GIM-10i(6)	6	-	53109494	53109495	255,0,0
chr8	93598572	93598573	GIM-10i(6)	6	-	93598572	93598573	255,0,0
chr8	117333604	117333605	GIM-10i(6)	6	-	117333604	117333605	255,0,0
chr8	118086939	118086940	GIM-10i(6)	6	-	118086939	118086940	255,0,0
chr11	99026209	99026210	GIM-10i(6)	6	+	99026209	99026210	0,192,0
chr12	86971709	86971710	GIM-10i(6)	6	-	86971709	86971710	255,0,0
chr4	134658224	134658225	GIM-10i(6)	6	+	134658224	134658225	0,192,0
chr13	23840978	23840979	GIM-10i(6)	6	+	23840978	23840979	0,192,0
chr13	24486945	24486946	GIM-10i(6)	6	-	24486945	24486946	255,0,0
chr2	74904060	74904061	GIM-10i(65)	65	+	74904060	74904061	0,192,0
chr8	36705972	36705973	GIM-10i(7)	7	+	36705972	36705973	0,192,0
chr1	135958527	135958528	GIM-10i(7)	7	-	135958527	135958528	255,0,0
chr1	185924841	185924842	GIM-10i(7)	7	-	185924841	185924842	255,0,0
chr11	5399506	5399507	GIM-10i(7)	7	+	5399506	5399507	0,192,0
chr6	37770612	37770613	GIM-10i(7)	7	+	37770612	37770613	0,192,0
chr17	36178989	36178990	GIM-10i(7)	7	+	36178989	36178990	0,192,0
chr3	127855019	127855020	GIM-10i(7)	7	+	127855019	127855020	0,192,0
chr3	129427570	129427571	GIM-10i(7)	7	+	129427570	129427571	0,192,0
chr2	170000657	170000658	GIM-10i(7)	7	-	170000657	170000658	255,0,0
chr9	106274022	106274023	GIM-10i(7)	7	+	106274022	106274023	0,192,0
chr5	112727125	112727126	GIM-10i(7)	7	+	112727125	112727126	0,192,0
chrX	7420212	7420213	GIM-10i(71)	71	-	7420212	7420213	255,0,0
chr8	13870519	13870520	GIM-10i(8)	8	+	13870519	13870520	0,192,0
chr1	34520589	34520590	GIM-10i(8)	8	+	34520589	34520590	0,192,0
chr1	39634977	39634978	GIM-10i(8)	8	+	39634977	39634978	0,192,0
chr1	129200275	129200276	GIM-10i(8)	8	-	129200275	129200276	255,0,0
chrX	7524750	7524751	GIM-10i(8)	8	+	7524750	7524751	0,192,0
chr2	30454755	30454756	GIM-10i(8)	8	+	30454755	30454756	0,192,0
chr10	124826877	124826878	GIM-10i(8)	8	-	124826877	124826878	255,0,0
chr11	99027502	99027503	GIM-10i(9)	9	+	99027502	99027503	0,192,0
chr18	61009293	61009294	GIM-10i(9)	9	+	61009293	61009294	0,192,0
chr15	81994865	81994866	GIM-10i(93)	93	+	81994865	81994866	0,192,0
chr7	5039875	5039876	GIM-19i(1)	1	+	5039875	5039876	0,192,0
chr7	30094083	30094084	GIM-19i(1)	1	+	30094083	30094084	0,192,0
chr7	38972238	38972239	GIM-19i(1)	1	+	38972238	38972239	0,192,0
chr7	52396492	52396493	GIM-19i(1)	1	-	52396492	52396493	255,0,0
chr7	71130024	71130025	GIM-19i(1)	1	+	71130024	71130025	0,192,0
chr7	71177604	71177605	GIM-19i(1)	1	-	71177604	71177605	255,0,0
chr7	74989855	74989856	GIM-19i(1)	1	+	74989855	74989856	0,192,0
chr7	80753011	80753012	GIM-19i(1)	1	+	80753011	80753012	0,192,0
chr7	82572009	82572010	GIM-19i(1)	1	-	82572009	82572010	255,0,0
chr7	82756062	82756063	GIM-19i(1)	1	-	82756062	82756063	255,0,0
chr7	87351079	87351080	GIM-19i(1)	1	+	87351079	87351080	0,192,0
chr7	87563397	87563398	GIM-19i(1)	1	-	87563397	87563398	255,0,0
chr7	98635140	98635141	GIM-19i(1)	1	+	98635140	98635141	0,192,0
chr7	99013058	99013059	GIM-19i(1)	1	+	99013058	99013059	0,192,0
chr7	107039615	107039616	GIM-19i(1)	1	+	107039615	107039616	0,192,0
chr7	108227541	108227542	GIM-19i(1)	1	+	108227541	108227542	0,192,0
chr7	121302368	121302369	GIM-19i(1)	1	+	121302368	121302369	0,192,0
chr7	121302937	121302938	GIM-19i(1)	1	+	121302937	121302938	0,192,0
chr7	121316238	121316239	GIM-19i(1)	1	+	121316238	121316239	0,192,0
chr7	121623083	121623084	GIM-19i(1)	1	+	121623083	121623084	0,192,0
chr7	132635804	132635805	GIM-19i(1)	1	-	132635804	132635805	255,0,0
chr7	134330552	134330553	GIM-19i(1)	1	-	134330552	134330553	255,0,0
chr7	134398361	134398362	GIM-19i(1)	1	+	134398361	134398362	0,192,0
chr7	135156966	135156967	GIM-19i(1)	1	+	135156966	135156967	0,192,0
chr7	135523509	135523510	GIM-19i(1)	1	-	135523509	135523510	255,0,0
chr7	147393726	147393727	GIM-19i(1)	1	+	147393726	147393727	0,192,0
chr7	152125877	152125878	GIM-19i(1)	1	+	152125877	152125878	0,192,0
chr7	152126443	152126444	GIM-19i(1)	1	+	152126443	152126444	0,192,0
chr7	152126493	152126494	GIM-19i(1)	1	+	152126493	152126494	0,192,0
chr7	152126707	152126708	GIM-19i(1)	1	+	152126707	152126708	0,192,0
chr7	152126815	152126816	GIM-19i(1)	1	-	152126815	152126816	255,0,0
chr7	152127963	152127964	GIM-19i(1)	1	+	152127963	152127964	0,192,0
chr7	152128088	152128089	GIM-19i(1)	1	+	152128088	152128089	0,192,0
chr7	152147802	152147803	GIM-19i(1)	1	-	152147802	152147803	255,0,0
chr7	152277855	152277856	GIM-19i(1)	1	+	152277855	152277856	0,192,0
chr14	9453551	9453552	GIM-19i(1)	1	-	9453551	9453552	255,0,0
chr14	17004322	17004323	GIM-19i(1)	1	+	17004322	17004323	0,192,0
chr14	17007978	17007979	GIM-19i(1)	1	-	17007978	17007979	255,0,0
chr14	25929050	25929051	GIM-19i(1)	1	-	25929050	25929051	255,0,0
chr14	26339864	26339865	GIM-19i(1)	1	-	26339864	26339865	255,0,0
chr14	28218446	28218447	GIM-19i(1)	1	+	28218446	28218447	0,192,0
chr14	30972490	30972491	GIM-19i(1)	1	+	30972490	30972491	0,192,0
chr14	31942826	31942827	GIM-19i(1)	1	+	31942826	31942827	0,192,0
chr14	45627463	45627464	GIM-19i(1)	1	+	45627463	45627464	0,192,0
chr14	49336555	49336556	GIM-19i(1)	1	+	49336555	49336556	0,192,0
chr14	59407052	59407053	GIM-19i(1)	1	-	59407052	59407053	255,0,0
chr14	71393752	71393753	GIM-19i(1)	1	+	71393752	71393753	0,192,0
chr14	72953061	72953062	GIM-19i(1)	1	+	72953061	72953062	0,192,0
chr14	73539537	73539538	GIM-19i(1)	1	-	73539537	73539538	255,0,0
chr14	73797271	73797272	GIM-19i(1)	1	-	73797271	73797272	255,0,0
chr14	78835000	78835001	GIM-19i(1)	1	-	78835000	78835001	255,0,0
chr14	79643080	79643081	GIM-19i(1)	1	+	79643080	79643081	0,192,0
chr14	79669322	79669323	GIM-19i(1)	1	+	79669322	79669323	0,192,0
chr14	79797977	79797978	GIM-19i(1)	1	-	79797977	79797978	255,0,0
chr14	87700311	87700312	GIM-19i(1)	1	-	87700311	87700312	255,0,0
chr14	121140090	121140091	GIM-19i(1)	1	-	121140090	121140091	255,0,0
chr14	122351462	122351463	GIM-19i(1)	1	-	122351462	122351463	255,0,0
chr14	122416444	122416445	GIM-19i(1)	1	+	122416444	122416445	0,192,0
chr19	3959856	3959857	GIM-19i(1)	1	+	3959856	3959857	0,192,0
chr19	5390369	5390370	GIM-19i(1)	1	+	5390369	5390370	0,192,0
chr19	8787114	8787115	GIM-19i(1)	1	+	8787114	8787115	0,192,0
chr19	10140686	10140687	GIM-19i(1)	1	+	10140686	10140687	0,192,0
chr19	11712146	11712147	GIM-19i(1)	1	+	11712146	11712147	0,192,0
chr19	31535483	31535484	GIM-19i(1)	1	-	31535483	31535484	255,0,0
chr19	32694078	32694079	GIM-19i(1)	1	-	32694078	32694079	255,0,0
chr19	33295299	33295300	GIM-19i(1)	1	-	33295299	33295300	255,0,0
chr19	53216617	53216618	GIM-19i(1)	1	+	53216617	53216618	0,192,0
chr19	55599401	55599402	GIM-19i(1)	1	+	55599401	55599402	0,192,0
chr8	10145416	10145417	GIM-19i(1)	1	-	10145416	10145417	255,0,0
chr8	10148705	10148706	GIM-19i(1)	1	-	10148705	10148706	255,0,0
chr8	13338160	13338161	GIM-19i(1)	1	-	13338160	13338161	255,0,0
chr8	18747789	18747790	GIM-19i(1)	1	-	18747789	18747790	255,0,0
chr8	58695480	58695481	GIM-19i(1)	1	-	58695480	58695481	255,0,0
chr8	73330544	73330545	GIM-19i(1)	1	+	73330544	73330545	0,192,0
chr8	86524911	86524912	GIM-19i(1)	1	+	86524911	86524912	0,192,0
chr8	86567740	86567741	GIM-19i(1)	1	+	86567740	86567741	0,192,0
chr8	86588369	86588370	GIM-19i(1)	1	-	86588369	86588370	255,0,0
chr8	108148162	108148163	GIM-19i(1)	1	+	108148162	108148163	0,192,0
chr8	111457315	111457316	GIM-19i(1)	1	+	111457315	111457316	0,192,0
chr8	114117715	114117716	GIM-19i(1)	1	+	114117715	114117716	0,192,0
chr8	114118811	114118812	GIM-19i(1)	1	+	114118811	114118812	0,192,0
chr8	114120163	114120164	GIM-19i(1)	1	-	114120163	114120164	255,0,0
chr8	117339643	117339644	GIM-19i(1)	1	+	117339643	117339644	0,192,0
chr8	117404506	117404507	GIM-19i(1)	1	-	117404506	117404507	255,0,0
chr8	123068570	123068571	GIM-19i(1)	1	-	123068570	123068571	255,0,0
chr8	124983484	124983485	GIM-19i(1)	1	-	124983484	124983485	255,0,0
chr8	129351623	129351624	GIM-19i(1)	1	-	129351623	129351624	255,0,0
chr1	4478141	4478142	GIM-19i(1)	1	-	4478141	4478142	255,0,0
chr1	16219401	16219402	GIM-19i(1)	1	-	16219401	16219402	255,0,0
chr1	16678124	16678125	GIM-19i(1)	1	-	16678124	16678125	255,0,0
chr1	25227599	25227600	GIM-19i(1)	1	-	25227599	25227600	255,0,0
chr1	33690186	33690187	GIM-19i(1)	1	-	33690186	33690187	255,0,0
chr1	36660781	36660782	GIM-19i(1)	1	-	36660781	36660782	255,0,0
chr1	51644003	51644004	GIM-19i(1)	1	-	51644003	51644004	255,0,0
chr1	52636102	52636103	GIM-19i(1)	1	-	52636102	52636103	255,0,0
chr1	52711181	52711182	GIM-19i(1)	1	+	52711181	52711182	0,192,0
chr1	54550125	54550126	GIM-19i(1)	1	-	54550125	54550126	255,0,0
chr1	55495104	55495105	GIM-19i(1)	1	+	55495104	55495105	0,192,0
chr1	64167991	64167992	GIM-19i(1)	1	+	64167991	64167992	0,192,0
chr1	77832050	77832051	GIM-19i(1)	1	+	77832050	77832051	0,192,0
chr1	79757683	79757684	GIM-19i(1)	1	-	79757683	79757684	255,0,0
chr1	88399406	88399407	GIM-19i(1)	1	-	88399406	88399407	255,0,0
chr1	88401631	88401632	GIM-19i(1)	1	-	88401631	88401632	255,0,0
chr1	93077884	93077885	GIM-19i(1)	1	+	93077884	93077885	0,192,0
chr1	97552169	97552170	GIM-19i(1)	1	+	97552169	97552170	0,192,0
chr1	108319637	108319638	GIM-19i(1)	1	-	108319637	108319638	255,0,0
chr1	130512211	130512212	GIM-19i(1)	1	+	130512211	130512212	0,192,0
chr1	131512636	131512637	GIM-19i(1)	1	+	131512636	131512637	0,192,0
chr1	132527866	132527867	GIM-19i(1)	1	-	132527866	132527867	255,0,0
chr1	138149898	138149899	GIM-19i(1)	1	+	138149898	138149899	0,192,0
chr1	139701835	139701836	GIM-19i(1)	1	-	139701835	139701836	255,0,0
chr1	139705596	139705597	GIM-19i(1)	1	-	139705596	139705597	255,0,0
chr1	140032273	140032274	GIM-19i(1)	1	+	140032273	140032274	0,192,0
chr1	140068807	140068808	GIM-19i(1)	1	+	140068807	140068808	0,192,0
chr1	145765187	145765188	GIM-19i(1)	1	-	145765187	145765188	255,0,0
chr1	157001311	157001312	GIM-19i(1)	1	+	157001311	157001312	0,192,0
chr1	157002784	157002785	GIM-19i(1)	1	-	157002784	157002785	255,0,0
chr1	161954236	161954237	GIM-19i(1)	1	-	161954236	161954237	255,0,0
chr1	161955363	161955364	GIM-19i(1)	1	+	161955363	161955364	0,192,0
chr1	161955508	161955509	GIM-19i(1)	1	-	161955508	161955509	255,0,0
chr1	178794755	178794756	GIM-19i(1)	1	+	178794755	178794756	0,192,0
chr1	184092724	184092725	GIM-19i(1)	1	+	184092724	184092725	0,192,0
chr1	191624553	191624554	GIM-19i(1)	1	+	191624553	191624554	0,192,0
chr1	194948066	194948067	GIM-19i(1)	1	-	194948066	194948067	255,0,0
chr11	5114414	5114415	GIM-19i(1)	1	-	5114414	5114415	255,0,0
chr11	11594998	11594999	GIM-19i(1)	1	-	11594998	11594999	255,0,0
chr11	11639229	11639230	GIM-19i(1)	1	-	11639229	11639230	255,0,0
chr11	11778242	11778243	GIM-19i(1)	1	-	11778242	11778243	255,0,0
chr11	26503763	26503764	GIM-19i(1)	1	-	26503763	26503764	255,0,0
chr11	46219093	46219094	GIM-19i(1)	1	-	46219093	46219094	255,0,0
chr11	51449914	51449915	GIM-19i(1)	1	-	51449914	51449915	255,0,0
chr11	53331627	53331628	GIM-19i(1)	1	-	53331627	53331628	255,0,0
chr11	60035430	60035431	GIM-19i(1)	1	+	60035430	60035431	0,192,0
chr11	68241520	68241521	GIM-19i(1)	1	-	68241520	68241521	255,0,0
chr11	68244950	68244951	GIM-19i(1)	1	-	68244950	68244951	255,0,0
chr11	68244969	68244970	GIM-19i(1)	1	-	68244969	68244970	255,0,0
chr11	75464393	75464394	GIM-19i(1)	1	-	75464393	75464394	255,0,0
chr11	82895541	82895542	GIM-19i(1)	1	-	82895541	82895542	255,0,0
chr11	86222068	86222069	GIM-19i(1)	1	+	86222068	86222069	0,192,0
chr11	86223347	86223348	GIM-19i(1)	1	-	86223347	86223348	255,0,0
chr11	87056431	87056432	GIM-19i(1)	1	+	87056431	87056432	0,192,0
chr11	87059339	87059340	GIM-19i(1)	1	-	87059339	87059340	255,0,0
chr11	87559033	87559034	GIM-19i(1)	1	+	87559033	87559034	0,192,0
chr11	95216401	95216402	GIM-19i(1)	1	+	95216401	95216402	0,192,0
chr11	95279403	95279404	GIM-19i(1)	1	+	95279403	95279404	0,192,0
chr11	96813136	96813137	GIM-19i(1)	1	+	96813136	96813137	0,192,0
chr11	98326938	98326939	GIM-19i(1)	1	+	98326938	98326939	0,192,0
chr11	98359055	98359056	GIM-19i(1)	1	-	98359055	98359056	255,0,0
chr11	98370651	98370652	GIM-19i(1)	1	-	98370651	98370652	255,0,0
chr11	98995473	98995474	GIM-19i(1)	1	-	98995473	98995474	255,0,0
chr11	98997072	98997073	GIM-19i(1)	1	-	98997072	98997073	255,0,0
chr11	98997221	98997222	GIM-19i(1)	1	+	98997221	98997222	0,192,0
chr11	99023541	99023542	GIM-19i(1)	1	+	99023541	99023542	0,192,0
chr11	99023906	99023907	GIM-19i(1)	1	+	99023906	99023907	0,192,0
chr11	99023914	99023915	GIM-19i(1)	1	+	99023914	99023915	0,192,0
chr11	99024691	99024692	GIM-19i(1)	1	+	99024691	99024692	0,192,0
chr11	99027274	99027275	GIM-19i(1)	1	+	99027274	99027275	0,192,0
chr11	99027466	99027467	GIM-19i(1)	1	+	99027466	99027467	0,192,0
chr11	99028113	99028114	GIM-19i(1)	1	+	99028113	99028114	0,192,0
chr11	99028701	99028702	GIM-19i(1)	1	+	99028701	99028702	0,192,0
chr11	99028733	99028734	GIM-19i(1)	1	+	99028733	99028734	0,192,0
chr11	99028920	99028921	GIM-19i(1)	1	+	99028920	99028921	0,192,0
chr11	99029912	99029913	GIM-19i(1)	1	+	99029912	99029913	0,192,0
chr11	99030613	99030614	GIM-19i(1)	1	+	99030613	99030614	0,192,0
chr11	99031790	99031791	GIM-19i(1)	1	+	99031790	99031791	0,192,0
chr11	99031874	99031875	GIM-19i(1)	1	+	99031874	99031875	0,192,0
chr11	99032012	99032013	GIM-19i(1)	1	+	99032012	99032013	0,192,0
chr11	99032978	99032979	GIM-19i(1)	1	+	99032978	99032979	0,192,0
chr11	99061148	99061149	GIM-19i(1)	1	-	99061148	99061149	255,0,0
chr11	100690268	100690269	GIM-19i(1)	1	+	100690268	100690269	0,192,0
chr11	103243326	103243327	GIM-19i(1)	1	+	103243326	103243327	0,192,0
chr11	106404809	106404810	GIM-19i(1)	1	-	106404809	106404810	255,0,0
chr11	114109271	114109272	GIM-19i(1)	1	-	114109271	114109272	255,0,0
chr11	115288394	115288395	GIM-19i(1)	1	-	115288394	115288395	255,0,0
chr11	117210450	117210451	GIM-19i(1)	1	+	117210450	117210451	0,192,0
chr11	119022969	119022970	GIM-19i(1)	1	+	119022969	119022970	0,192,0
chr6	8438456	8438457	GIM-19i(1)	1	+	8438456	8438457	0,192,0
chr6	22372985	22372986	GIM-19i(1)	1	-	22372985	22372986	255,0,0
chr6	33470277	33470278	GIM-19i(1)	1	+	33470277	33470278	0,192,0
chr6	34425633	34425634	GIM-19i(1)	1	+	34425633	34425634	0,192,0
chr6	38798553	38798554	GIM-19i(1)	1	+	38798553	38798554	0,192,0
chr6	39347076	39347077	GIM-19i(1)	1	-	39347076	39347077	255,0,0
chr6	46556530	46556531	GIM-19i(1)	1	+	46556530	46556531	0,192,0
chr6	49171381	49171382	GIM-19i(1)	1	+	49171381	49171382	0,192,0
chr6	52873051	52873052	GIM-19i(1)	1	-	52873051	52873052	255,0,0
chr6	54038335	54038336	GIM-19i(1)	1	-	54038335	54038336	255,0,0
chr6	54439376	54439377	GIM-19i(1)	1	+	54439376	54439377	0,192,0
chr6	67423812	67423813	GIM-19i(1)	1	-	67423812	67423813	255,0,0
chr6	71221116	71221117	GIM-19i(1)	1	-	71221116	71221117	255,0,0
chr6	87024830	87024831	GIM-19i(1)	1	+	87024830	87024831	0,192,0
chr6	87449299	87449300	GIM-19i(1)	1	-	87449299	87449300	255,0,0
chr6	87481553	87481554	GIM-19i(1)	1	-	87481553	87481554	255,0,0
chr6	93501716	93501717	GIM-19i(1)	1	+	93501716	93501717	0,192,0
chr6	94598156	94598157	GIM-19i(1)	1	-	94598156	94598157	255,0,0
chr6	94743334	94743335	GIM-19i(1)	1	-	94743334	94743335	255,0,0
chr6	94864269	94864270	GIM-19i(1)	1	+	94864269	94864270	0,192,0
chr6	115921937	115921938	GIM-19i(1)	1	+	115921937	115921938	0,192,0
chr6	119689109	119689110	GIM-19i(1)	1	+	119689109	119689110	0,192,0
chr6	120419315	120419316	GIM-19i(1)	1	-	120419315	120419316	255,0,0
chr6	124849077	124849078	GIM-19i(1)	1	-	124849077	124849078	255,0,0
chr6	124851788	124851789	GIM-19i(1)	1	-	124851788	124851789	255,0,0
chr6	127101559	127101560	GIM-19i(1)	1	-	127101559	127101560	255,0,0
chr6	129299575	129299576	GIM-19i(1)	1	-	129299575	129299576	255,0,0
chr6	134428598	134428599	GIM-19i(1)	1	+	134428598	134428599	0,192,0
chr6	136492770	136492771	GIM-19i(1)	1	-	136492770	136492771	255,0,0
chr6	143120098	143120099	GIM-19i(1)	1	+	143120098	143120099	0,192,0
chr6	146363898	146363899	GIM-19i(1)	1	-	146363898	146363899	255,0,0
chr6	146464808	146464809	GIM-19i(1)	1	-	146464808	146464809	255,0,0
chr6	146466015	146466016	GIM-19i(1)	1	+	146466015	146466016	0,192,0
chr17	12705324	12705325	GIM-19i(1)	1	-	12705324	12705325	255,0,0
chr17	15584363	15584364	GIM-19i(1)	1	-	15584363	15584364	255,0,0
chr17	15816789	15816790	GIM-19i(1)	1	+	15816789	15816790	0,192,0
chr17	19674873	19674874	GIM-19i(1)	1	+	19674873	19674874	0,192,0
chr17	25793027	25793028	GIM-19i(1)	1	+	25793027	25793028	0,192,0
chr17	26730760	26730761	GIM-19i(1)	1	+	26730760	26730761	0,192,0
chr17	28143936	28143937	GIM-19i(1)	1	-	28143936	28143937	255,0,0
chr17	29604478	29604479	GIM-19i(1)	1	-	29604478	29604479	255,0,0
chr17	35493856	35493857	GIM-19i(1)	1	+	35493856	35493857	0,192,0
chr17	45031897	45031898	GIM-19i(1)	1	-	45031897	45031898	255,0,0
chr17	46336548	46336549	GIM-19i(1)	1	-	46336548	46336549	255,0,0
chr17	46966209	46966210	GIM-19i(1)	1	+	46966209	46966210	0,192,0
chr17	47664152	47664153	GIM-19i(1)	1	+	47664152	47664153	0,192,0
chr17	47665556	47665557	GIM-19i(1)	1	-	47665556	47665557	255,0,0
chr17	47665663	47665664	GIM-19i(1)	1	+	47665663	47665664	0,192,0
chr17	47668960	47668961	GIM-19i(1)	1	-	47668960	47668961	255,0,0
chr17	47669843	47669844	GIM-19i(1)	1	-	47669843	47669844	255,0,0
chr17	47670418	47670419	GIM-19i(1)	1	-	47670418	47670419	255,0,0
chr17	48124775	48124776	GIM-19i(1)	1	+	48124775	48124776	0,192,0
chr17	48566271	48566272	GIM-19i(1)	1	-	48566271	48566272	255,0,0
chr17	73474397	73474398	GIM-19i(1)	1	+	73474397	73474398	0,192,0
chr17	84407364	84407365	GIM-19i(1)	1	-	84407364	84407365	255,0,0
chr17	84519782	84519783	GIM-19i(1)	1	+	84519782	84519783	0,192,0
chr17	86700579	86700580	GIM-19i(1)	1	+	86700579	86700580	0,192,0
chr17	86845882	86845883	GIM-19i(1)	1	+	86845882	86845883	0,192,0
chr17	87356525	87356526	GIM-19i(1)	1	-	87356525	87356526	255,0,0
chr17	89021442	89021443	GIM-19i(1)	1	-	89021442	89021443	255,0,0
chr16	3886512	3886513	GIM-19i(1)	1	+	3886512	3886513	0,192,0
chr16	4557630	4557631	GIM-19i(1)	1	-	4557630	4557631	255,0,0
chr16	4558256	4558257	GIM-19i(1)	1	+	4558256	4558257	0,192,0
chr16	10827834	10827835	GIM-19i(1)	1	+	10827834	10827835	0,192,0
chr16	32521231	32521232	GIM-19i(1)	1	+	32521231	32521232	0,192,0
chr16	48595749	48595750	GIM-19i(1)	1	-	48595749	48595750	255,0,0
chr16	65366934	65366935	GIM-19i(1)	1	-	65366934	65366935	255,0,0
chr16	67150047	67150048	GIM-19i(1)	1	-	67150047	67150048	255,0,0
chr16	69946199	69946200	GIM-19i(1)	1	+	69946199	69946200	0,192,0
chr16	84665868	84665869	GIM-19i(1)	1	+	84665868	84665869	0,192,0
chr16	91446282	91446283	GIM-19i(1)	1	-	91446282	91446283	255,0,0
chr16	91446716	91446717	GIM-19i(1)	1	-	91446716	91446717	255,0,0
chr16	91447222	91447223	GIM-19i(1)	1	-	91447222	91447223	255,0,0
chr16	91736475	91736476	GIM-19i(1)	1	-	91736475	91736476	255,0,0
chr16	94478161	94478162	GIM-19i(1)	1	+	94478161	94478162	0,192,0
chr16	96001992	96001993	GIM-19i(1)	1	-	96001992	96001993	255,0,0
chr3	36300470	36300471	GIM-19i(1)	1	-	36300470	36300471	255,0,0
chr3	51361216	51361217	GIM-19i(1)	1	-	51361216	51361217	255,0,0
chr3	52108084	52108085	GIM-19i(1)	1	+	52108084	52108085	0,192,0
chr3	52146663	52146664	GIM-19i(1)	1	+	52146663	52146664	0,192,0
chr3	88358345	88358346	GIM-19i(1)	1	-	88358345	88358346	255,0,0
chr3	90408890	90408891	GIM-19i(1)	1	-	90408890	90408891	255,0,0
chr3	93310972	93310973	GIM-19i(1)	1	+	93310972	93310973	0,192,0
chr3	94847419	94847420	GIM-19i(1)	1	+	94847419	94847420	0,192,0
chr3	95475915	95475916	GIM-19i(1)	1	-	95475915	95475916	255,0,0
chr3	95477091	95477092	GIM-19i(1)	1	+	95477091	95477092	0,192,0
chr3	95477669	95477670	GIM-19i(1)	1	+	95477669	95477670	0,192,0
chr3	95844243	95844244	GIM-19i(1)	1	-	95844243	95844244	255,0,0
chr3	102519719	102519720	GIM-19i(1)	1	+	102519719	102519720	0,192,0
chr3	103672464	103672465	GIM-19i(1)	1	+	103672464	103672465	0,192,0
chr3	118041939	118041940	GIM-19i(1)	1	+	118041939	118041940	0,192,0
chr3	130433747	130433748	GIM-19i(1)	1	-	130433747	130433748	255,0,0
chr3	142016854	142016855	GIM-19i(1)	1	-	142016854	142016855	255,0,0
chr3	146184815	146184816	GIM-19i(1)	1	-	146184815	146184816	255,0,0
chr3	152192742	152192743	GIM-19i(1)	1	-	152192742	152192743	255,0,0
chr18	4791902	4791903	GIM-19i(1)	1	+	4791902	4791903	0,192,0
chr18	5348412	5348413	GIM-19i(1)	1	-	5348412	5348413	255,0,0
chr18	33105081	33105082	GIM-19i(1)	1	+	33105081	33105082	0,192,0
chr18	39227233	39227234	GIM-19i(1)	1	+	39227233	39227234	0,192,0
chr18	39680241	39680242	GIM-19i(1)	1	+	39680241	39680242	0,192,0
chr18	43106931	43106932	GIM-19i(1)	1	+	43106931	43106932	0,192,0
chr18	47329389	47329390	GIM-19i(1)	1	-	47329389	47329390	255,0,0
chr18	47740546	47740547	GIM-19i(1)	1	+	47740546	47740547	0,192,0
chr18	56572545	56572546	GIM-19i(1)	1	-	56572545	56572546	255,0,0
chr18	56608471	56608472	GIM-19i(1)	1	-	56608471	56608472	255,0,0
chr18	56615009	56615010	GIM-19i(1)	1	-	56615009	56615010	255,0,0
chr18	60875666	60875667	GIM-19i(1)	1	+	60875666	60875667	0,192,0
chr18	60883907	60883908	GIM-19i(1)	1	-	60883907	60883908	255,0,0
chr18	61038295	61038296	GIM-19i(1)	1	-	61038295	61038296	255,0,0
chr18	68355010	68355011	GIM-19i(1)	1	+	68355010	68355011	0,192,0
chr18	69504607	69504608	GIM-19i(1)	1	-	69504607	69504608	255,0,0
chr18	78005988	78005989	GIM-19i(1)	1	+	78005988	78005989	0,192,0
chr18	79491674	79491675	GIM-19i(1)	1	+	79491674	79491675	0,192,0
chr18	82640334	82640335	GIM-19i(1)	1	-	82640334	82640335	255,0,0
chr18	84759777	84759778	GIM-19i(1)	1	+	84759777	84759778	0,192,0
chr15	7411872	7411873	GIM-19i(1)	1	-	7411872	7411873	255,0,0
chr15	22357525	22357526	GIM-19i(1)	1	+	22357525	22357526	0,192,0
chr15	38406321	38406322	GIM-19i(1)	1	-	38406321	38406322	255,0,0
chr15	46965202	46965203	GIM-19i(1)	1	+	46965202	46965203	0,192,0
chr15	58923000	58923001	GIM-19i(1)	1	-	58923000	58923001	255,0,0
chr15	74762437	74762438	GIM-19i(1)	1	+	74762437	74762438	0,192,0
chr15	78551032	78551033	GIM-19i(1)	1	+	78551032	78551033	0,192,0
chr15	78859239	78859240	GIM-19i(1)	1	+	78859239	78859240	0,192,0
chr15	81689621	81689622	GIM-19i(1)	1	-	81689621	81689622	255,0,0
chr15	86163170	86163171	GIM-19i(1)	1	-	86163170	86163171	255,0,0
chr15	88691446	88691447	GIM-19i(1)	1	-	88691446	88691447	255,0,0
chr15	93744821	93744822	GIM-19i(1)	1	+	93744821	93744822	0,192,0
chr15	94424474	94424475	GIM-19i(1)	1	+	94424474	94424475	0,192,0
chr15	95602644	95602645	GIM-19i(1)	1	-	95602644	95602645	255,0,0
chr15	96472573	96472574	GIM-19i(1)	1	+	96472573	96472574	0,192,0
chr15	97557249	97557250	GIM-19i(1)	1	+	97557249	97557250	0,192,0
chr15	97557636	97557637	GIM-19i(1)	1	+	97557636	97557637	0,192,0
chr15	97664932	97664933	GIM-19i(1)	1	-	97664932	97664933	255,0,0
chr15	98765623	98765624	GIM-19i(1)	1	-	98765623	98765624	255,0,0
chr15	99849976	99849977	GIM-19i(1)	1	+	99849976	99849977	0,192,0
chr15	100249895	100249896	GIM-19i(1)	1	-	100249895	100249896	255,0,0
chr15	100343376	100343377	GIM-19i(1)	1	-	100343376	100343377	255,0,0
chr15	100551626	100551627	GIM-19i(1)	1	-	100551626	100551627	255,0,0
chr15	102062542	102062543	GIM-19i(1)	1	+	102062542	102062543	0,192,0
chr12	17337735	17337736	GIM-19i(1)	1	+	17337735	17337736	0,192,0
chr12	29502534	29502535	GIM-19i(1)	1	-	29502534	29502535	255,0,0
chr12	71066078	71066079	GIM-19i(1)	1	-	71066078	71066079	255,0,0
chr12	81331492	81331493	GIM-19i(1)	1	-	81331492	81331493	255,0,0
chr12	83424508	83424509	GIM-19i(1)	1	-	83424508	83424509	255,0,0
chr12	86874459	86874460	GIM-19i(1)	1	-	86874459	86874460	255,0,0
chr12	86913272	86913273	GIM-19i(1)	1	-	86913272	86913273	255,0,0
chr12	86971707	86971708	GIM-19i(1)	1	-	86971707	86971708	255,0,0
chr12	86971802	86971803	GIM-19i(1)	1	-	86971802	86971803	255,0,0
chr12	86972378	86972379	GIM-19i(1)	1	-	86972378	86972379	255,0,0
chr12	86973037	86973038	GIM-19i(1)	1	+	86973037	86973038	0,192,0
chr12	87319505	87319506	GIM-19i(1)	1	+	87319505	87319506	0,192,0
chr12	103521676	103521677	GIM-19i(1)	1	+	103521676	103521677	0,192,0
chr12	104023134	104023135	GIM-19i(1)	1	+	104023134	104023135	0,192,0
chr12	107550286	107550287	GIM-19i(1)	1	-	107550286	107550287	255,0,0
chr12	111937109	111937110	GIM-19i(1)	1	+	111937109	111937110	0,192,0
chr12	113912811	113912812	GIM-19i(1)	1	-	113912811	113912812	255,0,0
chr12	114097845	114097846	GIM-19i(1)	1	+	114097845	114097846	0,192,0
chr12	114107140	114107141	GIM-19i(1)	1	+	114107140	114107141	0,192,0
chr12	115847347	115847348	GIM-19i(1)	1	+	115847347	115847348	0,192,0
chr12	117438855	117438856	GIM-19i(1)	1	-	117438855	117438856	255,0,0
chr4	7380252	7380253	GIM-19i(1)	1	+	7380252	7380253	0,192,0
chr4	40792314	40792315	GIM-19i(1)	1	-	40792314	40792315	255,0,0
chr4	41381522	41381523	GIM-19i(1)	1	+	41381522	41381523	0,192,0
chr4	46461268	46461269	GIM-19i(1)	1	+	46461268	46461269	0,192,0
chr4	47302005	47302006	GIM-19i(1)	1	+	47302005	47302006	0,192,0
chr4	47331003	47331004	GIM-19i(1)	1	+	47331003	47331004	0,192,0
chr4	87922373	87922374	GIM-19i(1)	1	-	87922373	87922374	255,0,0
chr4	92406014	92406015	GIM-19i(1)	1	+	92406014	92406015	0,192,0
chr4	100859911	100859912	GIM-19i(1)	1	+	100859911	100859912	0,192,0
chr4	106253058	106253059	GIM-19i(1)	1	-	106253058	106253059	255,0,0
chr4	122638676	122638677	GIM-19i(1)	1	-	122638676	122638677	255,0,0
chr4	132637593	132637594	GIM-19i(1)	1	+	132637593	132637594	0,192,0
chr4	132649188	132649189	GIM-19i(1)	1	-	132649188	132649189	255,0,0
chr4	132687702	132687703	GIM-19i(1)	1	-	132687702	132687703	255,0,0
chr4	132834173	132834174	GIM-19i(1)	1	+	132834173	132834174	0,192,0
chr4	132886945	132886946	GIM-19i(1)	1	+	132886945	132886946	0,192,0
chr4	133311339	133311340	GIM-19i(1)	1	+	133311339	133311340	0,192,0
chr4	133372365	133372366	GIM-19i(1)	1	+	133372365	133372366	0,192,0
chr4	133462347	133462348	GIM-19i(1)	1	+	133462347	133462348	0,192,0
chr4	133676471	133676472	GIM-19i(1)	1	-	133676471	133676472	255,0,0
chr4	134017216	134017217	GIM-19i(1)	1	-	134017216	134017217	255,0,0
chr4	135453712	135453713	GIM-19i(1)	1	+	135453712	135453713	0,192,0
chr4	135586844	135586845	GIM-19i(1)	1	+	135586844	135586845	0,192,0
chr4	135732621	135732622	GIM-19i(1)	1	-	135732621	135732622	255,0,0
chr4	136268273	136268274	GIM-19i(1)	1	-	136268273	136268274	255,0,0
chr4	148844751	148844752	GIM-19i(1)	1	-	148844751	148844752	255,0,0
chr4	149076756	149076757	GIM-19i(1)	1	+	149076756	149076757	0,192,0
chr4	149262774	149262775	GIM-19i(1)	1	-	149262774	149262775	255,0,0
chr4	154547074	154547075	GIM-19i(1)	1	+	154547074	154547075	0,192,0
chr4	155177215	155177216	GIM-19i(1)	1	-	155177215	155177216	255,0,0
chrX	7022230	7022231	GIM-19i(1)	1	-	7022230	7022231	255,0,0
chrX	7460995	7460996	GIM-19i(1)	1	+	7460995	7460996	0,192,0
chrX	12819562	12819563	GIM-19i(1)	1	-	12819562	12819563	255,0,0
chrX	45785907	45785908	GIM-19i(1)	1	+	45785907	45785908	0,192,0
chrX	45786454	45786455	GIM-19i(1)	1	-	45786454	45786455	255,0,0
chrX	71212015	71212016	GIM-19i(1)	1	+	71212015	71212016	0,192,0
chrX	72724893	72724894	GIM-19i(1)	1	-	72724893	72724894	255,0,0
chrX	98526985	98526986	GIM-19i(1)	1	-	98526985	98526986	255,0,0
chrX	98931322	98931323	GIM-19i(1)	1	+	98931322	98931323	0,192,0
chrX	103415536	103415537	GIM-19i(1)	1	-	103415536	103415537	255,0,0
chrX	154093935	154093936	GIM-19i(1)	1	+	154093935	154093936	0,192,0
chrX	163047346	163047347	GIM-19i(1)	1	+	163047346	163047347	0,192,0
chrX	165111019	165111020	GIM-19i(1)	1	+	165111019	165111020	0,192,0
chr2	3574691	3574692	GIM-19i(1)	1	-	3574691	3574692	255,0,0
chr2	9487021	9487022	GIM-19i(1)	1	+	9487021	9487022	0,192,0
chr2	22660601	22660602	GIM-19i(1)	1	-	22660601	22660602	255,0,0
chr2	25110517	25110518	GIM-19i(1)	1	-	25110517	25110518	255,0,0
chr2	26368629	26368630	GIM-19i(1)	1	+	26368629	26368630	0,192,0
chr2	30481835	30481836	GIM-19i(1)	1	+	30481835	30481836	0,192,0
chr2	30513298	30513299	GIM-19i(1)	1	-	30513298	30513299	255,0,0
chr2	30513789	30513790	GIM-19i(1)	1	+	30513789	30513790	0,192,0
chr2	32887820	32887821	GIM-19i(1)	1	-	32887820	32887821	255,0,0
chr2	33674282	33674283	GIM-19i(1)	1	+	33674282	33674283	0,192,0
chr2	34238643	34238644	GIM-19i(1)	1	-	34238643	34238644	255,0,0
chr2	36022454	36022455	GIM-19i(1)	1	-	36022454	36022455	255,0,0
chr2	38529304	38529305	GIM-19i(1)	1	+	38529304	38529305	0,192,0
chr2	38747524	38747525	GIM-19i(1)	1	+	38747524	38747525	0,192,0
chr2	67027686	67027687	GIM-19i(1)	1	-	67027686	67027687	255,0,0
chr2	72044899	72044900	GIM-19i(1)	1	-	72044899	72044900	255,0,0
chr2	75084428	75084429	GIM-19i(1)	1	-	75084428	75084429	255,0,0
chr2	91024447	91024448	GIM-19i(1)	1	+	91024447	91024448	0,192,0
chr2	92761460	92761461	GIM-19i(1)	1	-	92761460	92761461	255,0,0
chr2	102573535	102573536	GIM-19i(1)	1	-	102573535	102573536	255,0,0
chr2	103523728	103523729	GIM-19i(1)	1	-	103523728	103523729	255,0,0
chr2	117225776	117225777	GIM-19i(1)	1	+	117225776	117225777	0,192,0
chr2	117247587	117247588	GIM-19i(1)	1	+	117247587	117247588	0,192,0
chr2	126300890	126300891	GIM-19i(1)	1	-	126300890	126300891	255,0,0
chr2	126302066	126302067	GIM-19i(1)	1	+	126302066	126302067	0,192,0
chr2	152616466	152616467	GIM-19i(1)	1	-	152616466	152616467	255,0,0
chr2	152621466	152621467	GIM-19i(1)	1	-	152621466	152621467	255,0,0
chr2	154431271	154431272	GIM-19i(1)	1	-	154431271	154431272	255,0,0
chr2	154875190	154875191	GIM-19i(1)	1	-	154875190	154875191	255,0,0
chr2	158549463	158549464	GIM-19i(1)	1	+	158549463	158549464	0,192,0
chr2	165780022	165780023	GIM-19i(1)	1	-	165780022	165780023	255,0,0
chr2	168406828	168406829	GIM-19i(1)	1	-	168406828	168406829	255,0,0
chr2	168663843	168663844	GIM-19i(1)	1	+	168663843	168663844	0,192,0
chr2	172872519	172872520	GIM-19i(1)	1	-	172872519	172872520	255,0,0
chr2	173101038	173101039	GIM-19i(1)	1	-	173101038	173101039	255,0,0
chr2	180179836	180179837	GIM-19i(1)	1	-	180179836	180179837	255,0,0
chr9	21330551	21330552	GIM-19i(1)	1	+	21330551	21330552	0,192,0
chr9	26235116	26235117	GIM-19i(1)	1	-	26235116	26235117	255,0,0
chr9	32349512	32349513	GIM-19i(1)	1	-	32349512	32349513	255,0,0
chr9	35070435	35070436	GIM-19i(1)	1	+	35070435	35070436	0,192,0
chr9	44305593	44305594	GIM-19i(1)	1	-	44305593	44305594	255,0,0
chr9	44319821	44319822	GIM-19i(1)	1	+	44319821	44319822	0,192,0
chr9	44325336	44325337	GIM-19i(1)	1	+	44325336	44325337	0,192,0
chr9	44332677	44332678	GIM-19i(1)	1	+	44332677	44332678	0,192,0
chr9	53079694	53079695	GIM-19i(1)	1	-	53079694	53079695	255,0,0
chr9	57191281	57191282	GIM-19i(1)	1	+	57191281	57191282	0,192,0
chr9	60618788	60618789	GIM-19i(1)	1	+	60618788	60618789	0,192,0
chr9	61780341	61780342	GIM-19i(1)	1	-	61780341	61780342	255,0,0
chr9	63339293	63339294	GIM-19i(1)	1	+	63339293	63339294	0,192,0
chr9	66588529	66588530	GIM-19i(1)	1	-	66588529	66588530	255,0,0
chr9	70199416	70199417	GIM-19i(1)	1	-	70199416	70199417	255,0,0
chr9	72247719	72247720	GIM-19i(1)	1	+	72247719	72247720	0,192,0
chr9	78295580	78295581	GIM-19i(1)	1	-	78295580	78295581	255,0,0
chr9	94567635	94567636	GIM-19i(1)	1	-	94567635	94567636	255,0,0
chr9	94570140	94570141	GIM-19i(1)	1	+	94570140	94570141	0,192,0
chr9	96486764	96486765	GIM-19i(1)	1	-	96486764	96486765	255,0,0
chr9	123665187	123665188	GIM-19i(1)	1	+	123665187	123665188	0,192,0
chr9	123983726	123983727	GIM-19i(1)	1	-	123983726	123983727	255,0,0
chr13	34205945	34205946	GIM-19i(1)	1	+	34205945	34205946	0,192,0
chr13	36199127	36199128	GIM-19i(1)	1	+	36199127	36199128	0,192,0
chr13	45300656	45300657	GIM-19i(1)	1	+	45300656	45300657	0,192,0
chr13	48959916	48959917	GIM-19i(1)	1	+	48959916	48959917	0,192,0
chr13	51895207	51895208	GIM-19i(1)	1	+	51895207	51895208	0,192,0
chr13	52177462	52177463	GIM-19i(1)	1	+	52177462	52177463	0,192,0
chr13	55545590	55545591	GIM-19i(1)	1	-	55545590	55545591	255,0,0
chr13	56329378	56329379	GIM-19i(1)	1	+	56329378	56329379	0,192,0
chr13	56633663	56633664	GIM-19i(1)	1	-	56633663	56633664	255,0,0
chr13	56852083	56852084	GIM-19i(1)	1	-	56852083	56852084	255,0,0
chr13	73157596	73157597	GIM-19i(1)	1	-	73157596	73157597	255,0,0
chr13	73840393	73840394	GIM-19i(1)	1	+	73840393	73840394	0,192,0
chr13	73842028	73842029	GIM-19i(1)	1	-	73842028	73842029	255,0,0
chr13	73842791	73842792	GIM-19i(1)	1	+	73842791	73842792	0,192,0
chr13	73874506	73874507	GIM-19i(1)	1	+	73874506	73874507	0,192,0
chr13	81974785	81974786	GIM-19i(1)	1	-	81974785	81974786	255,0,0
chr13	93443353	93443354	GIM-19i(1)	1	+	93443353	93443354	0,192,0
chr13	107883950	107883951	GIM-19i(1)	1	-	107883950	107883951	255,0,0
chr13	109094233	109094234	GIM-19i(1)	1	-	109094233	109094234	255,0,0
chr10	3630143	3630144	GIM-19i(1)	1	-	3630143	3630144	255,0,0
chr10	16912885	16912886	GIM-19i(1)	1	+	16912885	16912886	0,192,0
chr10	19282875	19282876	GIM-19i(1)	1	+	19282875	19282876	0,192,0
chr10	19308972	19308973	GIM-19i(1)	1	-	19308972	19308973	255,0,0
chr10	19310534	19310535	GIM-19i(1)	1	-	19310534	19310535	255,0,0
chr10	19874681	19874682	GIM-19i(1)	1	-	19874681	19874682	255,0,0
chr10	20774344	20774345	GIM-19i(1)	1	-	20774344	20774345	255,0,0
chr10	20786359	20786360	GIM-19i(1)	1	-	20786359	20786360	255,0,0
chr10	20788964	20788965	GIM-19i(1)	1	-	20788964	20788965	255,0,0
chr10	20788984	20788985	GIM-19i(1)	1	-	20788984	20788985	255,0,0
chr10	20906598	20906599	GIM-19i(1)	1	+	20906598	20906599	0,192,0
chr10	20947323	20947324	GIM-19i(1)	1	-	20947323	20947324	255,0,0
chr10	20955659	20955660	GIM-19i(1)	1	+	20955659	20955660	0,192,0
chr10	20956472	20956473	GIM-19i(1)	1	+	20956472	20956473	0,192,0
chr10	20960115	20960116	GIM-19i(1)	1	+	20960115	20960116	0,192,0
chr10	20961281	20961282	GIM-19i(1)	1	-	20961281	20961282	255,0,0
chr10	28232990	28232991	GIM-19i(1)	1	+	28232990	28232991	0,192,0
chr10	38856747	38856748	GIM-19i(1)	1	+	38856747	38856748	0,192,0
chr10	49229259	49229260	GIM-19i(1)	1	+	49229259	49229260	0,192,0
chr10	56258612	56258613	GIM-19i(1)	1	+	56258612	56258613	0,192,0
chr10	59426211	59426212	GIM-19i(1)	1	+	59426211	59426212	0,192,0
chr10	59436275	59436276	GIM-19i(1)	1	-	59436275	59436276	255,0,0
chr10	63415373	63415374	GIM-19i(1)	1	-	63415373	63415374	255,0,0
chr10	67362950	67362951	GIM-19i(1)	1	-	67362950	67362951	255,0,0
chr10	70688291	70688292	GIM-19i(1)	1	+	70688291	70688292	0,192,0
chr10	80814499	80814500	GIM-19i(1)	1	-	80814499	80814500	255,0,0
chr10	80974200	80974201	GIM-19i(1)	1	+	80974200	80974201	0,192,0
chr10	96157845	96157846	GIM-19i(1)	1	+	96157845	96157846	0,192,0
chr10	110522622	110522623	GIM-19i(1)	1	-	110522622	110522623	255,0,0
chr10	115681629	115681630	GIM-19i(1)	1	+	115681629	115681630	0,192,0
chr10	116548327	116548328	GIM-19i(1)	1	+	116548327	116548328	0,192,0
chr10	125168861	125168862	GIM-19i(1)	1	-	125168861	125168862	255,0,0
chr10	126574262	126574263	GIM-19i(1)	1	+	126574262	126574263	0,192,0
chr10	126575430	126575431	GIM-19i(1)	1	+	126575430	126575431	0,192,0
chr5	15543767	15543768	GIM-19i(1)	1	+	15543767	15543768	0,192,0
chr5	19724701	19724702	GIM-19i(1)	1	-	19724701	19724702	255,0,0
chr5	24230152	24230153	GIM-19i(1)	1	-	24230152	24230153	255,0,0
chr5	32238053	32238054	GIM-19i(1)	1	+	32238053	32238054	0,192,0
chr5	37381527	37381528	GIM-19i(1)	1	+	37381527	37381528	0,192,0
chr5	65065967	65065968	GIM-19i(1)	1	-	65065967	65065968	255,0,0
chr5	72453122	72453123	GIM-19i(1)	1	+	72453122	72453123	0,192,0
chr5	73027667	73027668	GIM-19i(1)	1	-	73027667	73027668	255,0,0
chr5	76198718	76198719	GIM-19i(1)	1	+	76198718	76198719	0,192,0
chr5	88963819	88963820	GIM-19i(1)	1	+	88963819	88963820	0,192,0
chr5	93663597	93663598	GIM-19i(1)	1	+	93663597	93663598	0,192,0
chr5	96635487	96635488	GIM-19i(1)	1	-	96635487	96635488	255,0,0
chr5	97325833	97325834	GIM-19i(1)	1	+	97325833	97325834	0,192,0
chr5	103614159	103614160	GIM-19i(1)	1	+	103614159	103614160	0,192,0
chr5	104438050	104438051	GIM-19i(1)	1	-	104438050	104438051	255,0,0
chr5	105870647	105870648	GIM-19i(1)	1	-	105870647	105870648	255,0,0
chr5	108130380	108130381	GIM-19i(1)	1	-	108130380	108130381	255,0,0
chr5	108479653	108479654	GIM-19i(1)	1	-	108479653	108479654	255,0,0
chr5	109841841	109841842	GIM-19i(1)	1	-	109841841	109841842	255,0,0
chr5	111650433	111650434	GIM-19i(1)	1	+	111650433	111650434	0,192,0
chr5	114283782	114283783	GIM-19i(1)	1	+	114283782	114283783	0,192,0
chr5	115611153	115611154	GIM-19i(1)	1	-	115611153	115611154	255,0,0
chr5	118487505	118487506	GIM-19i(1)	1	+	118487505	118487506	0,192,0
chr5	123280489	123280490	GIM-19i(1)	1	+	123280489	123280490	0,192,0
chr5	124927438	124927439	GIM-19i(1)	1	+	124927438	124927439	0,192,0
chr5	134808657	134808658	GIM-19i(1)	1	-	134808657	134808658	255,0,0
chr5	135350317	135350318	GIM-19i(1)	1	+	135350317	135350318	0,192,0
chr5	140680741	140680742	GIM-19i(1)	1	+	140680741	140680742	0,192,0
chr5	140680802	140680803	GIM-19i(1)	1	-	140680802	140680803	255,0,0
chr5	141085884	141085885	GIM-19i(1)	1	+	141085884	141085885	0,192,0
chr5	143670377	143670378	GIM-19i(1)	1	+	143670377	143670378	0,192,0
chr5	149778442	149778443	GIM-19i(1)	1	-	149778442	149778443	255,0,0
chr5	149782051	149782052	GIM-19i(1)	1	-	149782051	149782052	255,0,0
chr5	149937027	149937028	GIM-19i(1)	1	-	149937027	149937028	255,0,0
chr5	150123541	150123542	GIM-19i(1)	1	-	150123541	150123542	255,0,0
chr5	150171264	150171265	GIM-19i(1)	1	+	150171264	150171265	0,192,0
chr5	150248132	150248133	GIM-19i(1)	1	+	150248132	150248133	0,192,0
chr5	150646773	150646774	GIM-19i(1)	1	-	150646773	150646774	255,0,0
chr7	25246973	25246974	GIM-19i(10)	10	+	25246973	25246974	0,192,0
chr14	28216328	28216329	GIM-19i(10)	10	+	28216328	28216329	0,192,0
chr6	33943968	33943969	GIM-19i(10)	10	-	33943968	33943969	255,0,0
chr17	56180235	56180236	GIM-19i(10)	10	+	56180235	56180236	0,192,0
chr3	89674345	89674346	GIM-19i(10)	10	-	89674345	89674346	255,0,0
chr3	130607179	130607180	GIM-19i(10)	10	+	130607179	130607180	0,192,0
chr12	86971603	86971604	GIM-19i(10)	10	+	86971603	86971604	0,192,0
chr3	144250495	144250496	GIM-19i(11)	11	+	144250495	144250496	0,192,0
chr7	152127927	152127928	GIM-19i(12)	12	+	152127927	152127928	0,192,0
chr11	121021592	121021593	GIM-19i(12)	12	-	121021592	121021593	255,0,0
chr5	124105343	124105344	GIM-19i(12)	12	-	124105343	124105344	255,0,0
chr14	49333725	49333726	GIM-19i(13)	13	+	49333725	49333726	0,192,0
chr2	30513373	30513374	GIM-19i(14)	14	+	30513373	30513374	0,192,0
chr13	30649253	30649254	GIM-19i(14)	14	-	30649253	30649254	255,0,0
chr14	49334982	49334983	GIM-19i(15)	15	+	49334982	49334983	0,192,0
chrX	7444102	7444103	GIM-19i(15)	15	-	7444102	7444103	255,0,0
chr11	99032105	99032106	GIM-19i(17)	17	+	99032105	99032106	0,192,0
chr7	5316564	5316565	GIM-19i(2)	2	+	5316564	5316565	0,192,0
chr7	16988112	16988113	GIM-19i(2)	2	+	16988112	16988113	0,192,0
chr7	25242344	25242345	GIM-19i(2)	2	+	25242344	25242345	0,192,0
chr7	29568644	29568645	GIM-19i(2)	2	-	29568644	29568645	255,0,0
chr7	30077703	30077704	GIM-19i(2)	2	-	30077703	30077704	255,0,0
chr7	71074792	71074793	GIM-19i(2)	2	-	71074792	71074793	255,0,0
chr7	90803315	90803316	GIM-19i(2)	2	-	90803315	90803316	255,0,0
chr7	99872992	99872993	GIM-19i(2)	2	-	99872992	99872993	255,0,0
chr7	121316143	121316144	GIM-19i(2)	2	+	121316143	121316144	0,192,0
chr7	134852925	134852926	GIM-19i(2)	2	+	134852925	134852926	0,192,0
chr7	152126739	152126740	GIM-19i(2)	2	+	152126739	152126740	0,192,0
chr7	152126746	152126747	GIM-19i(2)	2	+	152126746	152126747	0,192,0
chr7	152126950	152126951	GIM-19i(2)	2	+	152126950	152126951	0,192,0
chr7	152128886	152128887	GIM-19i(2)	2	+	152128886	152128887	0,192,0
chr7	152128968	152128969	GIM-19i(2)	2	+	152128968	152128969	0,192,0
chr7	152129993	152129994	GIM-19i(2)	2	+	152129993	152129994	0,192,0
chr14	26118839	26118840	GIM-19i(2)	2	-	26118839	26118840	255,0,0
chr14	26119443	26119444	GIM-19i(2)	2	-	26119443	26119444	255,0,0
chr14	26335796	26335797	GIM-19i(2)	2	-	26335796	26335797	255,0,0
chr14	26337491	26337492	GIM-19i(2)	2	-	26337491	26337492	255,0,0
chr14	32367442	32367443	GIM-19i(2)	2	+	32367442	32367443	0,192,0
chr14	56210726	56210727	GIM-19i(2)	2	+	56210726	56210727	0,192,0
chr14	73639608	73639609	GIM-19i(2)	2	-	73639608	73639609	255,0,0
chr14	78263771	78263772	GIM-19i(2)	2	+	78263771	78263772	0,192,0
chr14	79662516	79662517	GIM-19i(2)	2	+	79662516	79662517	0,192,0
chr14	122400003	122400004	GIM-19i(2)	2	-	122400003	122400004	255,0,0
chr19	3321622	3321623	GIM-19i(2)	2	+	3321622	3321623	0,192,0
chr19	4305556	4305557	GIM-19i(2)	2	+	4305556	4305557	0,192,0
chr19	5803004	5803005	GIM-19i(2)	2	+	5803004	5803005	0,192,0
chr19	6237459	6237460	GIM-19i(2)	2	+	6237459	6237460	0,192,0
chr19	16390738	16390739	GIM-19i(2)	2	+	16390738	16390739	0,192,0
chr19	32348126	32348127	GIM-19i(2)	2	+	32348126	32348127	0,192,0
chr19	34241771	34241772	GIM-19i(2)	2	-	34241771	34241772	255,0,0
chr19	46125285	46125286	GIM-19i(2)	2	+	46125285	46125286	0,192,0
chr19	53577965	53577966	GIM-19i(2)	2	-	53577965	53577966	255,0,0
chr8	13339537	13339538	GIM-19i(2)	2	-	13339537	13339538	255,0,0
chr8	35212603	35212604	GIM-19i(2)	2	-	35212603	35212604	255,0,0
chr8	71700940	71700941	GIM-19i(2)	2	-	71700940	71700941	255,0,0
chr8	72425737	72425738	GIM-19i(2)	2	+	72425737	72425738	0,192,0
chr8	74873236	74873237	GIM-19i(2)	2	-	74873236	74873237	255,0,0
chr8	123067891	123067892	GIM-19i(2)	2	-	123067891	123067892	255,0,0
chr8	125189824	125189825	GIM-19i(2)	2	+	125189824	125189825	0,192,0
chr1	36064373	36064374	GIM-19i(2)	2	-	36064373	36064374	255,0,0
chr1	36972262	36972263	GIM-19i(2)	2	-	36972262	36972263	255,0,0
chr1	40329460	40329461	GIM-19i(2)	2	+	40329460	40329461	0,192,0
chr1	54932581	54932582	GIM-19i(2)	2	-	54932581	54932582	255,0,0
chr1	60834513	60834514	GIM-19i(2)	2	-	60834513	60834514	255,0,0
chr1	126506489	126506490	GIM-19i(2)	2	+	126506489	126506490	0,192,0
chr1	139646942	139646943	GIM-19i(2)	2	+	139646942	139646943	0,192,0
chr1	140089736	140089737	GIM-19i(2)	2	+	140089736	140089737	0,192,0
chr1	158339239	158339240	GIM-19i(2)	2	+	158339239	158339240	0,192,0
chr1	167124760	167124761	GIM-19i(2)	2	-	167124760	167124761	255,0,0
chr1	167778025	167778026	GIM-19i(2)	2	+	167778025	167778026	0,192,0
chr11	3235644	3235645	GIM-19i(2)	2	-	3235644	3235645	255,0,0
chr11	35138432	35138433	GIM-19i(2)	2	-	35138432	35138433	255,0,0
chr11	36092676	36092677	GIM-19i(2)	2	-	36092676	36092677	255,0,0
chr11	46234636	46234637	GIM-19i(2)	2	-	46234636	46234637	255,0,0
chr11	58119054	58119055	GIM-19i(2)	2	+	58119054	58119055	0,192,0
chr11	59431668	59431669	GIM-19i(2)	2	+	59431668	59431669	0,192,0
chr11	68016132	68016133	GIM-19i(2)	2	+	68016132	68016133	0,192,0
chr11	79444675	79444676	GIM-19i(2)	2	-	79444675	79444676	255,0,0
chr11	80300718	80300719	GIM-19i(2)	2	+	80300718	80300719	0,192,0
chr11	80304275	80304276	GIM-19i(2)	2	+	80304275	80304276	0,192,0
chr11	83892311	83892312	GIM-19i(2)	2	+	83892311	83892312	0,192,0
chr11	87569714	87569715	GIM-19i(2)	2	+	87569714	87569715	0,192,0
chr11	88578639	88578640	GIM-19i(2)	2	+	88578639	88578640	0,192,0
chr11	92531153	92531154	GIM-19i(2)	2	+	92531153	92531154	0,192,0
chr11	98357199	98357200	GIM-19i(2)	2	-	98357199	98357200	255,0,0
chr11	99023333	99023334	GIM-19i(2)	2	+	99023333	99023334	0,192,0
chr11	99024226	99024227	GIM-19i(2)	2	+	99024226	99024227	0,192,0
chr11	99024817	99024818	GIM-19i(2)	2	+	99024817	99024818	0,192,0
chr11	99025817	99025818	GIM-19i(2)	2	+	99025817	99025818	0,192,0
chr11	99032576	99032577	GIM-19i(2)	2	+	99032576	99032577	0,192,0
chr11	99033033	99033034	GIM-19i(2)	2	+	99033033	99033034	0,192,0
chr11	99060340	99060341	GIM-19i(2)	2	+	99060340	99060341	0,192,0
chr11	117104790	117104791	GIM-19i(2)	2	+	117104790	117104791	0,192,0
chr11	119012906	119012907	GIM-19i(2)	2	-	119012906	119012907	255,0,0
chr11	120326069	120326070	GIM-19i(2)	2	+	120326069	120326070	0,192,0
chr6	33489874	33489875	GIM-19i(2)	2	-	33489874	33489875	255,0,0
chr6	41506088	41506089	GIM-19i(2)	2	-	41506088	41506089	255,0,0
chr6	67426142	67426143	GIM-19i(2)	2	+	67426142	67426143	0,192,0
chr6	87024115	87024116	GIM-19i(2)	2	+	87024115	87024116	0,192,0
chr6	90690150	90690151	GIM-19i(2)	2	-	90690150	90690151	255,0,0
chr6	113409291	113409292	GIM-19i(2)	2	-	113409291	113409292	255,0,0
chr6	114393704	114393705	GIM-19i(2)	2	+	114393704	114393705	0,192,0
chr6	124538041	124538042	GIM-19i(2)	2	+	124538041	124538042	0,192,0
chr6	127101603	127101604	GIM-19i(2)	2	+	127101603	127101604	0,192,0
chr6	129167361	129167362	GIM-19i(2)	2	+	129167361	129167362	0,192,0
chr6	135457440	135457441	GIM-19i(2)	2	-	135457440	135457441	255,0,0
chr6	142890317	142890318	GIM-19i(2)	2	+	142890317	142890318	0,192,0
chr6	145229253	145229254	GIM-19i(2)	2	-	145229253	145229254	255,0,0
chr17	5195837	5195838	GIM-19i(2)	2	+	5195837	5195838	0,192,0
chr17	28654092	28654093	GIM-19i(2)	2	-	28654092	28654093	255,0,0
chr17	45863671	45863672	GIM-19i(2)	2	-	45863671	45863672	255,0,0
chr17	47670161	47670162	GIM-19i(2)	2	-	47670161	47670162	255,0,0
chr17	66303551	66303552	GIM-19i(2)	2	+	66303551	66303552	0,192,0
chr17	71829778	71829779	GIM-19i(2)	2	-	71829778	71829779	255,0,0
chr17	71834689	71834690	GIM-19i(2)	2	+	71834689	71834690	0,192,0
chr16	4557545	4557546	GIM-19i(2)	2	-	4557545	4557546	255,0,0
chr16	10428645	10428646	GIM-19i(2)	2	+	10428645	10428646	0,192,0
chr16	10837973	10837974	GIM-19i(2)	2	-	10837973	10837974	255,0,0
chr16	30389902	30389903	GIM-19i(2)	2	+	30389902	30389903	0,192,0
chr16	77017538	77017539	GIM-19i(2)	2	-	77017538	77017539	255,0,0
chr3	30869815	30869816	GIM-19i(2)	2	+	30869815	30869816	0,192,0
chr3	58613454	58613455	GIM-19i(2)	2	-	58613454	58613455	255,0,0
chr3	86637688	86637689	GIM-19i(2)	2	+	86637688	86637689	0,192,0
chr3	94144384	94144385	GIM-19i(2)	2	+	94144384	94144385	0,192,0
chr3	101104159	101104160	GIM-19i(2)	2	+	101104159	101104160	0,192,0
chr3	104937129	104937130	GIM-19i(2)	2	+	104937129	104937130	0,192,0
chr3	106895432	106895433	GIM-19i(2)	2	+	106895432	106895433	0,192,0
chr3	108348834	108348835	GIM-19i(2)	2	+	108348834	108348835	0,192,0
chr3	115385266	115385267	GIM-19i(2)	2	-	115385266	115385267	255,0,0
chr3	130607699	130607700	GIM-19i(2)	2	+	130607699	130607700	0,192,0
chr3	138518280	138518281	GIM-19i(2)	2	-	138518280	138518281	255,0,0
chr3	140929425	140929426	GIM-19i(2)	2	-	140929425	140929426	255,0,0
chr3	152594655	152594656	GIM-19i(2)	2	-	152594655	152594656	255,0,0
chr18	5397793	5397794	GIM-19i(2)	2	-	5397793	5397794	255,0,0
chr18	10308511	10308512	GIM-19i(2)	2	+	10308511	10308512	0,192,0
chr18	13610000	13610001	GIM-19i(2)	2	-	13610000	13610001	255,0,0
chr18	15365561	15365562	GIM-19i(2)	2	+	15365561	15365562	0,192,0
chr18	36089126	36089127	GIM-19i(2)	2	-	36089126	36089127	255,0,0
chr18	39239675	39239676	GIM-19i(2)	2	-	39239675	39239676	255,0,0
chr18	50176157	50176158	GIM-19i(2)	2	-	50176157	50176158	255,0,0
chr18	60885206	60885207	GIM-19i(2)	2	-	60885206	60885207	255,0,0
chr18	67918196	67918197	GIM-19i(2)	2	-	67918196	67918197	255,0,0
chr18	78005645	78005646	GIM-19i(2)	2	-	78005645	78005646	255,0,0
chr15	73142744	73142745	GIM-19i(2)	2	-	73142744	73142745	255,0,0
chr15	74734661	74734662	GIM-19i(2)	2	+	74734661	74734662	0,192,0
chr15	78412242	78412243	GIM-19i(2)	2	-	78412242	78412243	255,0,0
chr15	79155360	79155361	GIM-19i(2)	2	-	79155360	79155361	255,0,0
chr15	80353411	80353412	GIM-19i(2)	2	-	80353411	80353412	255,0,0
chr15	83432295	83432296	GIM-19i(2)	2	+	83432295	83432296	0,192,0
chr15	91558430	91558431	GIM-19i(2)	2	-	91558430	91558431	255,0,0
chr15	93345291	93345292	GIM-19i(2)	2	+	93345291	93345292	0,192,0
chr15	94017066	94017067	GIM-19i(2)	2	-	94017066	94017067	255,0,0
chr15	96414774	96414775	GIM-19i(2)	2	-	96414774	96414775	255,0,0
chr15	97550237	97550238	GIM-19i(2)	2	+	97550237	97550238	0,192,0
chr15	102230555	102230556	GIM-19i(2)	2	-	102230555	102230556	255,0,0
chr12	3892011	3892012	GIM-19i(2)	2	-	3892011	3892012	255,0,0
chr12	62360641	62360642	GIM-19i(2)	2	+	62360641	62360642	0,192,0
chr12	74595058	74595059	GIM-19i(2)	2	+	74595058	74595059	0,192,0
chr12	86971579	86971580	GIM-19i(2)	2	-	86971579	86971580	255,0,0
chr12	86971664	86971665	GIM-19i(2)	2	+	86971664	86971665	0,192,0
chr12	86971680	86971681	GIM-19i(2)	2	-	86971680	86971681	255,0,0
chr12	86972062	86972063	GIM-19i(2)	2	-	86972062	86972063	255,0,0
chr12	87583412	87583413	GIM-19i(2)	2	+	87583412	87583413	0,192,0
chr12	88232999	88233000	GIM-19i(2)	2	+	88232999	88233000	0,192,0
chr12	91193619	91193620	GIM-19i(2)	2	-	91193619	91193620	255,0,0
chr12	108599535	108599536	GIM-19i(2)	2	-	108599535	108599536	255,0,0
chr12	108601931	108601932	GIM-19i(2)	2	-	108601931	108601932	255,0,0
chr4	43978771	43978772	GIM-19i(2)	2	+	43978771	43978772	0,192,0
chr4	44117492	44117493	GIM-19i(2)	2	-	44117492	44117493	255,0,0
chr4	54538198	54538199	GIM-19i(2)	2	-	54538198	54538199	255,0,0
chr4	74926082	74926083	GIM-19i(2)	2	+	74926082	74926083	0,192,0
chr4	87765947	87765948	GIM-19i(2)	2	+	87765947	87765948	0,192,0
chr4	102739028	102739029	GIM-19i(2)	2	+	102739028	102739029	0,192,0
chr4	107624172	107624173	GIM-19i(2)	2	+	107624172	107624173	0,192,0
chr4	107625123	107625124	GIM-19i(2)	2	+	107625123	107625124	0,192,0
chr4	133464107	133464108	GIM-19i(2)	2	+	133464107	133464108	0,192,0
chr4	133466223	133466224	GIM-19i(2)	2	+	133466223	133466224	0,192,0
chr4	134022324	134022325	GIM-19i(2)	2	-	134022324	134022325	255,0,0
chr4	134023863	134023864	GIM-19i(2)	2	-	134023863	134023864	255,0,0
chr4	135629186	135629187	GIM-19i(2)	2	+	135629186	135629187	0,192,0
chr4	135731999	135732000	GIM-19i(2)	2	+	135731999	135732000	0,192,0
chr4	149038153	149038154	GIM-19i(2)	2	+	149038153	149038154	0,192,0
chr4	154788640	154788641	GIM-19i(2)	2	-	154788640	154788641	255,0,0
chrX	7443266	7443267	GIM-19i(2)	2	-	7443266	7443267	255,0,0
chrX	7460962	7460963	GIM-19i(2)	2	+	7460962	7460963	0,192,0
chrX	12888487	12888488	GIM-19i(2)	2	+	12888487	12888488	0,192,0
chrX	48326056	48326057	GIM-19i(2)	2	-	48326056	48326057	255,0,0
chrX	103381826	103381827	GIM-19i(2)	2	-	103381826	103381827	255,0,0
chrX	108575834	108575835	GIM-19i(2)	2	-	108575834	108575835	255,0,0
chrX	160316749	160316750	GIM-19i(2)	2	-	160316749	160316750	255,0,0
chrX	166429544	166429545	GIM-19i(2)	2	-	166429544	166429545	255,0,0
chr2	17286393	17286394	GIM-19i(2)	2	-	17286393	17286394	255,0,0
chr2	30320309	30320310	GIM-19i(2)	2	+	30320309	30320310	0,192,0
chr2	30450590	30450591	GIM-19i(2)	2	+	30450590	30450591	0,192,0
chr2	32356829	32356830	GIM-19i(2)	2	+	32356829	32356830	0,192,0
chr2	70674188	70674189	GIM-19i(2)	2	+	70674188	70674189	0,192,0
chr2	77015437	77015438	GIM-19i(2)	2	+	77015437	77015438	0,192,0
chr2	151355551	151355552	GIM-19i(2)	2	+	151355551	151355552	0,192,0
chr2	152730664	152730665	GIM-19i(2)	2	-	152730664	152730665	255,0,0
chr2	154440137	154440138	GIM-19i(2)	2	-	154440137	154440138	255,0,0
chr2	154442622	154442623	GIM-19i(2)	2	-	154442622	154442623	255,0,0
chr2	158548180	158548181	GIM-19i(2)	2	+	158548180	158548181	0,192,0
chr2	158558891	158558892	GIM-19i(2)	2	+	158558891	158558892	0,192,0
chr2	160154085	160154086	GIM-19i(2)	2	+	160154085	160154086	0,192,0
chr2	163904843	163904844	GIM-19i(2)	2	+	163904843	163904844	0,192,0
chr2	167482240	167482241	GIM-19i(2)	2	-	167482240	167482241	255,0,0
chr2	172257111	172257112	GIM-19i(2)	2	-	172257111	172257112	255,0,0
chr9	13895147	13895148	GIM-19i(2)	2	-	13895147	13895148	255,0,0
chr9	14709624	14709625	GIM-19i(2)	2	-	14709624	14709625	255,0,0
chr9	24306496	24306497	GIM-19i(2)	2	+	24306496	24306497	0,192,0
chr9	43934478	43934479	GIM-19i(2)	2	-	43934478	43934479	255,0,0
chr9	44047545	44047546	GIM-19i(2)	2	-	44047545	44047546	255,0,0
chr9	44302925	44302926	GIM-19i(2)	2	-	44302925	44302926	255,0,0
chr9	44318083	44318084	GIM-19i(2)	2	+	44318083	44318084	0,192,0
chr9	44324628	44324629	GIM-19i(2)	2	+	44324628	44324629	0,192,0
chr9	44865917	44865918	GIM-19i(2)	2	-	44865917	44865918	255,0,0
chr9	63586591	63586592	GIM-19i(2)	2	+	63586591	63586592	0,192,0
chr9	72234547	72234548	GIM-19i(2)	2	+	72234547	72234548	0,192,0
chr9	94581423	94581424	GIM-19i(2)	2	+	94581423	94581424	0,192,0
chr9	100357403	100357404	GIM-19i(2)	2	+	100357403	100357404	0,192,0
chr9	105010588	105010589	GIM-19i(2)	2	-	105010588	105010589	255,0,0
chr9	107243511	107243512	GIM-19i(2)	2	+	107243511	107243512	0,192,0
chr9	110811826	110811827	GIM-19i(2)	2	-	110811826	110811827	255,0,0
chr9	121269922	121269923	GIM-19i(2)	2	-	121269922	121269923	255,0,0
chr13	48964655	48964656	GIM-19i(2)	2	-	48964655	48964656	255,0,0
chr13	52167076	52167077	GIM-19i(2)	2	+	52167076	52167077	0,192,0
chr13	94583724	94583725	GIM-19i(2)	2	+	94583724	94583725	0,192,0
chr13	107885235	107885236	GIM-19i(2)	2	-	107885235	107885236	255,0,0
chr10	13718271	13718272	GIM-19i(2)	2	+	13718271	13718272	0,192,0
chr10	14045627	14045628	GIM-19i(2)	2	-	14045627	14045628	255,0,0
chr10	19289239	19289240	GIM-19i(2)	2	+	19289239	19289240	0,192,0
chr10	19302856	19302857	GIM-19i(2)	2	+	19302856	19302857	0,192,0
chr10	20820021	20820022	GIM-19i(2)	2	-	20820021	20820022	255,0,0
chr10	20972627	20972628	GIM-19i(2)	2	+	20972627	20972628	0,192,0
chr10	42618500	42618501	GIM-19i(2)	2	-	42618500	42618501	255,0,0
chr10	75056940	75056941	GIM-19i(2)	2	-	75056940	75056941	255,0,0
chr10	78042095	78042096	GIM-19i(2)	2	-	78042095	78042096	255,0,0
chr10	96221369	96221370	GIM-19i(2)	2	-	96221369	96221370	255,0,0
chr10	122087479	122087480	GIM-19i(2)	2	-	122087479	122087480	255,0,0
chr5	33093066	33093067	GIM-19i(2)	2	-	33093066	33093067	255,0,0
chr5	65107855	65107856	GIM-19i(2)	2	-	65107855	65107856	255,0,0
chr5	67207046	67207047	GIM-19i(2)	2	-	67207046	67207047	255,0,0
chr5	73602336	73602337	GIM-19i(2)	2	+	73602336	73602337	0,192,0
chr5	74763831	74763832	GIM-19i(2)	2	+	74763831	74763832	0,192,0
chr5	88964587	88964588	GIM-19i(2)	2	+	88964587	88964588	0,192,0
chr5	105947359	105947360	GIM-19i(2)	2	+	105947359	105947360	0,192,0
chr5	106076199	106076200	GIM-19i(2)	2	+	106076199	106076200	0,192,0
chr5	108128447	108128448	GIM-19i(2)	2	-	108128447	108128448	255,0,0
chr5	111984705	111984706	GIM-19i(2)	2	+	111984705	111984706	0,192,0
chr5	123508346	123508347	GIM-19i(2)	2	+	123508346	123508347	0,192,0
chr5	124499958	124499959	GIM-19i(2)	2	-	124499958	124499959	255,0,0
chr5	124932771	124932772	GIM-19i(2)	2	+	124932771	124932772	0,192,0
chr5	138134334	138134335	GIM-19i(2)	2	+	138134334	138134335	0,192,0
chr5	149608534	149608535	GIM-19i(2)	2	-	149608534	149608535	255,0,0
chr5	150294910	150294911	GIM-19i(2)	2	-	150294910	150294911	255,0,0
chr7	71245813	71245814	GIM-19i(21)	21	+	71245813	71245814	0,192,0
chr2	30450036	30450037	GIM-19i(226)	226	+	30450036	30450037	0,192,0
chr3	89676073	89676074	GIM-19i(23)	23	+	89676073	89676074	0,192,0
chr6	97159278	97159279	GIM-19i(25)	25	+	97159278	97159279	0,192,0
chr6	128337457	128337458	GIM-19i(27)	27	+	128337457	128337458	0,192,0
chr7	74565633	74565634	GIM-19i(3)	3	-	74565633	74565634	255,0,0
chr7	109056066	109056067	GIM-19i(3)	3	+	109056066	109056067	0,192,0
chr7	128169378	128169379	GIM-19i(3)	3	+	128169378	128169379	0,192,0
chr7	128177732	128177733	GIM-19i(3)	3	-	128177732	128177733	255,0,0
chr7	128203665	128203666	GIM-19i(3)	3	+	128203665	128203666	0,192,0
chr7	152297397	152297398	GIM-19i(3)	3	+	152297397	152297398	0,192,0
chr14	8754531	8754532	GIM-19i(3)	3	-	8754531	8754532	255,0,0
chr14	25929263	25929264	GIM-19i(3)	3	-	25929263	25929264	255,0,0
chr14	26261999	26262000	GIM-19i(3)	3	-	26261999	26262000	255,0,0
chr14	30826967	30826968	GIM-19i(3)	3	+	30826967	30826968	0,192,0
chr14	87625619	87625620	GIM-19i(3)	3	-	87625619	87625620	255,0,0
chr14	97005297	97005298	GIM-19i(3)	3	-	97005297	97005298	255,0,0
chr19	32308266	32308267	GIM-19i(3)	3	+	32308266	32308267	0,192,0
chr19	34268517	34268518	GIM-19i(3)	3	+	34268517	34268518	0,192,0
chr19	56760955	56760956	GIM-19i(3)	3	+	56760955	56760956	0,192,0
chr8	23586965	23586966	GIM-19i(3)	3	-	23586965	23586966	255,0,0
chr8	33515742	33515743	GIM-19i(3)	3	+	33515742	33515743	0,192,0
chr8	35139040	35139041	GIM-19i(3)	3	+	35139040	35139041	0,192,0
chr8	86759876	86759877	GIM-19i(3)	3	-	86759876	86759877	255,0,0
chr8	110651429	110651430	GIM-19i(3)	3	-	110651429	110651430	255,0,0
chr8	119400131	119400132	GIM-19i(3)	3	-	119400131	119400132	255,0,0
chr8	123012973	123012974	GIM-19i(3)	3	+	123012973	123012974	0,192,0
chr1	36981034	36981035	GIM-19i(3)	3	+	36981034	36981035	0,192,0
chr1	39248344	39248345	GIM-19i(3)	3	+	39248344	39248345	0,192,0
chr1	43597366	43597367	GIM-19i(3)	3	+	43597366	43597367	0,192,0
chr1	80658199	80658200	GIM-19i(3)	3	+	80658199	80658200	0,192,0
chr1	108773024	108773025	GIM-19i(3)	3	-	108773024	108773025	255,0,0
chr1	129201493	129201494	GIM-19i(3)	3	-	129201493	129201494	255,0,0
chr1	130487476	130487477	GIM-19i(3)	3	-	130487476	130487477	255,0,0
chr1	136940890	136940891	GIM-19i(3)	3	-	136940890	136940891	255,0,0
chr1	145887633	145887634	GIM-19i(3)	3	+	145887633	145887634	0,192,0
chr1	158401290	158401291	GIM-19i(3)	3	+	158401290	158401291	0,192,0
chr1	167774362	167774363	GIM-19i(3)	3	-	167774362	167774363	255,0,0
chr1	183158879	183158880	GIM-19i(3)	3	-	183158879	183158880	255,0,0
chr11	6345071	6345072	GIM-19i(3)	3	-	6345071	6345072	255,0,0
chr11	11731423	11731424	GIM-19i(3)	3	-	11731423	11731424	255,0,0
chr11	34655956	34655957	GIM-19i(3)	3	+	34655956	34655957	0,192,0
chr11	51450145	51450146	GIM-19i(3)	3	+	51450145	51450146	0,192,0
chr11	54658767	54658768	GIM-19i(3)	3	+	54658767	54658768	0,192,0
chr11	66089287	66089288	GIM-19i(3)	3	+	66089287	66089288	0,192,0
chr11	77333461	77333462	GIM-19i(3)	3	+	77333461	77333462	0,192,0
chr11	88939639	88939640	GIM-19i(3)	3	+	88939639	88939640	0,192,0
chr11	97860652	97860653	GIM-19i(3)	3	-	97860652	97860653	255,0,0
chr11	98357323	98357324	GIM-19i(3)	3	-	98357323	98357324	255,0,0
chr11	99024099	99024100	GIM-19i(3)	3	+	99024099	99024100	0,192,0
chr11	99028092	99028093	GIM-19i(3)	3	+	99028092	99028093	0,192,0
chr11	99028236	99028237	GIM-19i(3)	3	+	99028236	99028237	0,192,0
chr11	99029445	99029446	GIM-19i(3)	3	+	99029445	99029446	0,192,0
chr11	99031842	99031843	GIM-19i(3)	3	+	99031842	99031843	0,192,0
chr11	99032120	99032121	GIM-19i(3)	3	+	99032120	99032121	0,192,0
chr11	106536471	106536472	GIM-19i(3)	3	+	106536471	106536472	0,192,0
chr11	107436057	107436058	GIM-19i(3)	3	+	107436057	107436058	0,192,0
chr11	116221628	116221629	GIM-19i(3)	3	+	116221628	116221629	0,192,0
chr11	118328440	118328441	GIM-19i(3)	3	-	118328440	118328441	255,0,0
chr11	119288619	119288620	GIM-19i(3)	3	-	119288619	119288620	255,0,0
chr6	41509096	41509097	GIM-19i(3)	3	+	41509096	41509097	0,192,0
chr6	86801615	86801616	GIM-19i(3)	3	+	86801615	86801616	0,192,0
chr6	99608320	99608321	GIM-19i(3)	3	+	99608320	99608321	0,192,0
chr6	108780937	108780938	GIM-19i(3)	3	-	108780937	108780938	255,0,0
chr6	125041831	125041832	GIM-19i(3)	3	-	125041831	125041832	255,0,0
chr6	127943911	127943912	GIM-19i(3)	3	-	127943911	127943912	255,0,0
chr6	140576442	140576443	GIM-19i(3)	3	+	140576442	140576443	0,192,0
chr6	146528474	146528475	GIM-19i(3)	3	-	146528474	146528475	255,0,0
chr17	7066001	7066002	GIM-19i(3)	3	+	7066001	7066002	0,192,0
chr17	15049429	15049430	GIM-19i(3)	3	+	15049429	15049430	0,192,0
chr17	25928807	25928808	GIM-19i(3)	3	-	25928807	25928808	255,0,0
chr17	29530654	29530655	GIM-19i(3)	3	-	29530654	29530655	255,0,0
chr17	29602754	29602755	GIM-19i(3)	3	-	29602754	29602755	255,0,0
chr17	35185700	35185701	GIM-19i(3)	3	+	35185700	35185701	0,192,0
chr17	45627315	45627316	GIM-19i(3)	3	+	45627315	45627316	0,192,0
chr17	71271039	71271040	GIM-19i(3)	3	-	71271039	71271040	255,0,0
chr16	36042225	36042226	GIM-19i(3)	3	+	36042225	36042226	0,192,0
chr16	85073271	85073272	GIM-19i(3)	3	+	85073271	85073272	0,192,0
chr16	87727238	87727239	GIM-19i(3)	3	+	87727238	87727239	0,192,0
chr3	60276749	60276750	GIM-19i(3)	3	-	60276749	60276750	255,0,0
chr3	88313450	88313451	GIM-19i(3)	3	+	88313450	88313451	0,192,0
chr3	88891476	88891477	GIM-19i(3)	3	+	88891476	88891477	0,192,0
chr3	95825801	95825802	GIM-19i(3)	3	+	95825801	95825802	0,192,0
chr3	134274472	134274473	GIM-19i(3)	3	+	134274472	134274473	0,192,0
chr3	151866215	151866216	GIM-19i(3)	3	-	151866215	151866216	255,0,0
chr3	153165494	153165495	GIM-19i(3)	3	-	153165494	153165495	255,0,0
chr18	12947349	12947350	GIM-19i(3)	3	+	12947349	12947350	0,192,0
chr18	39242549	39242550	GIM-19i(3)	3	-	39242549	39242550	255,0,0
chr18	42145874	42145875	GIM-19i(3)	3	-	42145874	42145875	255,0,0
chr18	55357927	55357928	GIM-19i(3)	3	+	55357927	55357928	0,192,0
chr15	36539585	36539586	GIM-19i(3)	3	-	36539585	36539586	255,0,0
chr15	37391084	37391085	GIM-19i(3)	3	+	37391084	37391085	0,192,0
chr15	49773827	49773828	GIM-19i(3)	3	-	49773827	49773828	255,0,0
chr15	81859038	81859039	GIM-19i(3)	3	+	81859038	81859039	0,192,0
chr15	85660078	85660079	GIM-19i(3)	3	+	85660078	85660079	0,192,0
chr15	97726755	97726756	GIM-19i(3)	3	+	97726755	97726756	0,192,0
chr15	102235181	102235182	GIM-19i(3)	3	+	102235181	102235182	0,192,0
chr12	17148011	17148012	GIM-19i(3)	3	-	17148011	17148012	255,0,0
chr12	72335376	72335377	GIM-19i(3)	3	+	72335376	72335377	0,192,0
chr12	86892009	86892010	GIM-19i(3)	3	-	86892009	86892010	255,0,0
chr12	106104104	106104105	GIM-19i(3)	3	+	106104104	106104105	0,192,0
chr12	113092168	113092169	GIM-19i(3)	3	-	113092168	113092169	255,0,0
chr12	113932481	113932482	GIM-19i(3)	3	+	113932481	113932482	0,192,0
chr12	114108236	114108237	GIM-19i(3)	3	+	114108236	114108237	0,192,0
chr4	32949052	32949053	GIM-19i(3)	3	-	32949052	32949053	255,0,0
chr4	47323638	47323639	GIM-19i(3)	3	+	47323638	47323639	0,192,0
chr4	57077953	57077954	GIM-19i(3)	3	-	57077953	57077954	255,0,0
chr4	87763867	87763868	GIM-19i(3)	3	+	87763867	87763868	0,192,0
chr4	107992558	107992559	GIM-19i(3)	3	-	107992558	107992559	255,0,0
chr4	129257703	129257704	GIM-19i(3)	3	+	129257703	129257704	0,192,0
chr4	137808513	137808514	GIM-19i(3)	3	+	137808513	137808514	0,192,0
chr4	149075875	149075876	GIM-19i(3)	3	+	149075875	149075876	0,192,0
chrX	7443373	7443374	GIM-19i(3)	3	-	7443373	7443374	255,0,0
chrX	11577696	11577697	GIM-19i(3)	3	+	11577696	11577697	0,192,0
chrX	39714066	39714067	GIM-19i(3)	3	-	39714066	39714067	255,0,0
chrX	70963408	70963409	GIM-19i(3)	3	-	70963408	70963409	255,0,0
chr2	6632414	6632415	GIM-19i(3)	3	+	6632414	6632415	0,192,0
chr2	9514922	9514923	GIM-19i(3)	3	+	9514922	9514923	0,192,0
chr2	30481940	30481941	GIM-19i(3)	3	+	30481940	30481941	0,192,0
chr2	30513649	30513650	GIM-19i(3)	3	+	30513649	30513650	0,192,0
chr2	71653653	71653654	GIM-19i(3)	3	+	71653653	71653654	0,192,0
chr2	112102398	112102399	GIM-19i(3)	3	-	112102398	112102399	255,0,0
chr2	117225722	117225723	GIM-19i(3)	3	+	117225722	117225723	0,192,0
chr2	117231107	117231108	GIM-19i(3)	3	+	117231107	117231108	0,192,0
chr2	125454464	125454465	GIM-19i(3)	3	+	125454464	125454465	0,192,0
chr2	152945830	152945831	GIM-19i(3)	3	-	152945830	152945831	255,0,0
chr9	7342660	7342661	GIM-19i(3)	3	-	7342660	7342661	255,0,0
chr9	37110785	37110786	GIM-19i(3)	3	+	37110785	37110786	0,192,0
chr9	41893868	41893869	GIM-19i(3)	3	-	41893868	41893869	255,0,0
chr9	43834771	43834772	GIM-19i(3)	3	-	43834771	43834772	255,0,0
chr9	44301552	44301553	GIM-19i(3)	3	+	44301552	44301553	0,192,0
chr9	61556886	61556887	GIM-19i(3)	3	+	61556886	61556887	0,192,0
chr9	71735897	71735898	GIM-19i(3)	3	-	71735897	71735898	255,0,0
chr9	78024677	78024678	GIM-19i(3)	3	+	78024677	78024678	0,192,0
chr9	86473025	86473026	GIM-19i(3)	3	-	86473025	86473026	255,0,0
chr9	102731035	102731036	GIM-19i(3)	3	+	102731035	102731036	0,192,0
chr9	103325840	103325841	GIM-19i(3)	3	+	103325840	103325841	0,192,0
chr9	106114314	106114315	GIM-19i(3)	3	+	106114314	106114315	0,192,0
chr9	110810727	110810728	GIM-19i(3)	3	+	110810727	110810728	0,192,0
chr13	30692580	30692581	GIM-19i(3)	3	-	30692580	30692581	255,0,0
chr13	43549245	43549246	GIM-19i(3)	3	+	43549245	43549246	0,192,0
chr13	91599442	91599443	GIM-19i(3)	3	-	91599442	91599443	255,0,0
chr10	12684866	12684867	GIM-19i(3)	3	-	12684866	12684867	255,0,0
chr10	20881455	20881456	GIM-19i(3)	3	+	20881455	20881456	0,192,0
chr10	20942914	20942915	GIM-19i(3)	3	-	20942914	20942915	255,0,0
chr10	20968707	20968708	GIM-19i(3)	3	+	20968707	20968708	0,192,0
chr10	80568302	80568303	GIM-19i(3)	3	+	80568302	80568303	0,192,0
chr10	80792685	80792686	GIM-19i(3)	3	-	80792685	80792686	255,0,0
chr5	35290479	35290480	GIM-19i(3)	3	-	35290479	35290480	255,0,0
chr5	74797900	74797901	GIM-19i(3)	3	+	74797900	74797901	0,192,0
chr5	104127261	104127262	GIM-19i(3)	3	-	104127261	104127262	255,0,0
chr5	119063705	119063706	GIM-19i(3)	3	+	119063705	119063706	0,192,0
chr5	138132141	138132142	GIM-19i(3)	3	+	138132141	138132142	0,192,0
chr5	141071870	141071871	GIM-19i(3)	3	-	141071870	141071871	255,0,0
chr5	149780023	149780024	GIM-19i(3)	3	-	149780023	149780024	255,0,0
chr6	136439169	136439170	GIM-19i(33)	33	-	136439169	136439170	255,0,0
chr1	59219275	59219276	GIM-19i(37)	37	-	59219275	59219276	255,0,0
chr7	28798521	28798522	GIM-19i(4)	4	-	28798521	28798522	255,0,0
chr7	82721092	82721093	GIM-19i(4)	4	+	82721092	82721093	0,192,0
chr7	87548253	87548254	GIM-19i(4)	4	+	87548253	87548254	0,192,0
chr7	121305881	121305882	GIM-19i(4)	4	+	121305881	121305882	0,192,0
chr7	152126302	152126303	GIM-19i(4)	4	-	152126302	152126303	255,0,0
chr14	32373428	32373429	GIM-19i(4)	4	-	32373428	32373429	255,0,0
chr14	49335833	49335834	GIM-19i(4)	4	+	49335833	49335834	0,192,0
chr14	59527591	59527592	GIM-19i(4)	4	-	59527591	59527592	255,0,0
chr14	78267943	78267944	GIM-19i(4)	4	-	78267943	78267944	255,0,0
chr19	32186581	32186582	GIM-19i(4)	4	+	32186581	32186582	0,192,0
chr8	26451865	26451866	GIM-19i(4)	4	-	26451865	26451866	255,0,0
chr8	36994622	36994623	GIM-19i(4)	4	-	36994622	36994623	255,0,0
chr1	52123900	52123901	GIM-19i(4)	4	+	52123900	52123901	0,192,0
chr1	135135806	135135807	GIM-19i(4)	4	-	135135806	135135807	255,0,0
chr11	5083505	5083506	GIM-19i(4)	4	-	5083505	5083506	255,0,0
chr11	35141019	35141020	GIM-19i(4)	4	+	35141019	35141020	0,192,0
chr11	68242224	68242225	GIM-19i(4)	4	-	68242224	68242225	255,0,0
chr11	79805324	79805325	GIM-19i(4)	4	+	79805324	79805325	0,192,0
chr11	99027570	99027571	GIM-19i(4)	4	+	99027570	99027571	0,192,0
chr6	83365732	83365733	GIM-19i(4)	4	-	83365732	83365733	255,0,0
chr6	99860856	99860857	GIM-19i(4)	4	+	99860856	99860857	0,192,0
chr17	29604610	29604611	GIM-19i(4)	4	-	29604610	29604611	255,0,0
chr17	29631630	29631631	GIM-19i(4)	4	+	29631630	29631631	0,192,0
chr17	47020791	47020792	GIM-19i(4)	4	-	47020791	47020792	255,0,0
chr17	47670584	47670585	GIM-19i(4)	4	+	47670584	47670585	0,192,0
chr16	4557085	4557086	GIM-19i(4)	4	-	4557085	4557086	255,0,0
chr16	5453251	5453252	GIM-19i(4)	4	+	5453251	5453252	0,192,0
[truncated: 17,484 more rows]
